# Supplementary material for: rRNA operon improves species-level classification of bacteria and microbial community analysis compared to 16S rRNA
Source: Microbiol Spectr. 2024 Oct 4;12(11):e00931-24. doi: 10.1128/spectrum.00931-24 (PMC11537084; doi:10.1128/spectrum.00931-24)
Supplement: Table S1 — The accessions of the genomes used for the study. [file spectrum.00931-24-s0001.xlsx]

## Sheet: Supplementary_Table_S1
Supplementary Table S1. The accessions of the genomes used for the study. The species column indicates true species matched from GTDB and columns 6-11 indicate the species predicted using each method.
Genus	Species	Assembly.Accession	Assembly.Name	Organism.Name	BLAST_rRNAoperon	BLAST_16SrRNA	BLAST_16SV3V4	Kmer_rRNAoperon	Kmer_16SrRNA	Kmer_16SV3V4
Acinetobacter	Acinetobacter_albensis	GCF_001278715.1	ASM127871v1	Acinetobacter sp. TTH0-4	Acinetobacter_albensis	Acinetobacter_albensis	Acinetobacter_albensis	Acinetobacter_albensis	Acinetobacter_albensis	Acinetobacter_albensis
Acinetobacter	Acinetobacter_albensis	GCF_015602665.1	ASM1560266v1	Acinetobacter sp. TTH0-4	Acinetobacter_albensis	Acinetobacter_albensis	Acinetobacter_albensis	Acinetobacter_albensis	Acinetobacter_albensis	Acinetobacter_albensis
Acinetobacter	Acinetobacter_baumannii	GCF_000018445.1	ASM1844v1	Acinetobacter baumannii ACICU	Acinetobacter_baumannii	Acinetobacter_baumannii	Acinetobacter_baumannii	Acinetobacter_baumannii	Acinetobacter_baumannii	Acinetobacter_baumannii
Acinetobacter	Acinetobacter_baumannii	GCF_000021245.2	ASM2124v2	Acinetobacter baumannii AB0057	Acinetobacter_baumannii	Acinetobacter_baumannii	Acinetobacter_baumannii	Acinetobacter_baumannii	Acinetobacter_baumannii	Acinetobacter_pittii
Acinetobacter	Acinetobacter_baumannii	GCF_000069245.1	ASM6924v1	Acinetobacter baumannii AYE	Acinetobacter_baumannii	Acinetobacter_baumannii	Acinetobacter_baumannii	Acinetobacter_baumannii	Acinetobacter_baumannii	Acinetobacter_baumannii
Acinetobacter	Acinetobacter_baumannii	GCF_000186665.3	ASM18666v4	Acinetobacter baumannii D1279779	Acinetobacter_baumannii	Acinetobacter_baumannii	Acinetobacter_baumannii	Acinetobacter_baumannii	Acinetobacter_baumannii	Acinetobacter_baumannii
Acinetobacter	Acinetobacter_baumannii	GCF_000187205.2	ASM18720v4	Acinetobacter baumannii MDR-TJ	Acinetobacter_baumannii	Acinetobacter_baumannii	Acinetobacter_baumannii	Acinetobacter_baumannii	Acinetobacter_baumannii	Acinetobacter_baumannii
Acinetobacter	Acinetobacter_baumannii	GCF_000188215.1	ASM18821v1	Acinetobacter baumannii 1656-2	Acinetobacter_baumannii	Acinetobacter_baumannii	Acinetobacter_baumannii	Acinetobacter_baumannii	Acinetobacter_baumannii	Acinetobacter_baumannii
Acinetobacter	Acinetobacter_baumannii	GCF_000226275.2	ASM22627v2	Acinetobacter baumannii MDR-ZJ06	Acinetobacter_baumannii	Acinetobacter_baumannii	Acinetobacter_baumannii	Acinetobacter_baumannii	Acinetobacter_baumannii	Acinetobacter_baumannii
Acinetobacter	Acinetobacter_baumannii	GCF_000302575.1	ASM30257v1	Acinetobacter baumannii TYTH-1	Acinetobacter_baumannii	Acinetobacter_baumannii	Acinetobacter_baumannii	Acinetobacter_baumannii	Acinetobacter_baumannii	Acinetobacter_baumannii
Acinetobacter	Acinetobacter_baumannii	GCF_000419385.1	ASM41938v1	Acinetobacter baumannii BJAB07104	Acinetobacter_baumannii	Acinetobacter_baumannii	Acinetobacter_baumannii	Acinetobacter_baumannii	Acinetobacter_baumannii	Acinetobacter_baumannii
Acinetobacter	Acinetobacter_baumannii	GCF_000419405.1	ASM41940v1	Acinetobacter baumannii BJAB0715	Acinetobacter_baumannii	Acinetobacter_baumannii	Acinetobacter_baumannii	Acinetobacter_baumannii	Acinetobacter_baumannii	Acinetobacter_baumannii
Acinetobacter	Acinetobacter_baumannii	GCF_000419425.1	ASM41942v1	Acinetobacter baumannii BJAB0868	Acinetobacter_baumannii	Acinetobacter_baumannii	Acinetobacter_baumannii	Acinetobacter_baumannii	Acinetobacter_baumannii	Acinetobacter_baumannii
Acinetobacter	Acinetobacter_baumannii	GCF_000498375.2	ASM49837v2	Acinetobacter baumannii DU202	Acinetobacter_baumannii	Acinetobacter_baumannii	Acinetobacter_baumannii	Acinetobacter_baumannii	Acinetobacter_baumannii	Acinetobacter_baumannii
Acinetobacter	Acinetobacter_baumannii	GCF_000505685.1	ASM50568v2	Acinetobacter baumannii ZW85-1	Acinetobacter_baumannii	Acinetobacter_baumannii	Acinetobacter_baumannii	Acinetobacter_baumannii	Acinetobacter_baumannii	Acinetobacter_baumannii
Acinetobacter	Acinetobacter_baumannii	GCF_000695855.3	ASM69585v3	Acinetobacter baumannii	Acinetobacter_baumannii	Acinetobacter_baumannii	Acinetobacter_baumannii	Acinetobacter_baumannii	Acinetobacter_baumannii	Acinetobacter_baumannii
Acinetobacter	Acinetobacter_baumannii	GCF_000746605.1	ASM74660v1	Acinetobacter baumannii	Acinetobacter_baumannii	Acinetobacter_baumannii	Acinetobacter_baumannii	Acinetobacter_baumannii	Acinetobacter_baumannii	Acinetobacter_pittii
Acinetobacter	Acinetobacter_baumannii	GCF_000746645.1	ASM74664v1	Acinetobacter baumannii	Acinetobacter_baumannii	Acinetobacter_baumannii	Acinetobacter_baumannii	Acinetobacter_baumannii	Acinetobacter_baumannii	Acinetobacter_pittii
Acinetobacter	Acinetobacter_baumannii	GCF_000761175.1	ASM76117v1	Acinetobacter baumannii	Acinetobacter_baumannii	Acinetobacter_baumannii	Acinetobacter_baumannii	Acinetobacter_baumannii	Acinetobacter_baumannii	Acinetobacter_baumannii
Acinetobacter	Acinetobacter_baumannii	GCF_000786735.1	ASM78673v1	Acinetobacter baumannii LAC-4	Acinetobacter_baumannii	Acinetobacter_baumannii	Acinetobacter_baumannii	Acinetobacter_baumannii	Acinetobacter_baumannii	Acinetobacter_baumannii
Acinetobacter	Acinetobacter_baumannii	GCF_000814345.1	ASM81434v1	Acinetobacter baumannii	Acinetobacter_baumannii	Acinetobacter_baumannii	Acinetobacter_baumannii	Acinetobacter_baumannii	Acinetobacter_baumannii	Acinetobacter_pittii
Acinetobacter	Acinetobacter_baumannii	GCF_000828795.1	ASM82879v1	Acinetobacter baumannii NCGM 237	Acinetobacter_baumannii	Acinetobacter_baumannii	Acinetobacter_baumannii	Acinetobacter_baumannii	Acinetobacter_baumannii	Acinetobacter_baumannii
Acinetobacter	Acinetobacter_baumannii	GCF_000828935.1	ASM82893v1	Acinetobacter baumannii	Acinetobacter_baumannii	Acinetobacter_baumannii	Acinetobacter_baumannii	Acinetobacter_baumannii	Acinetobacter_baumannii	Acinetobacter_baumannii
Acinetobacter	Acinetobacter_baumannii	GCF_000830055.1	ASM83005v1	Acinetobacter baumannii	Acinetobacter_baumannii	Acinetobacter_baumannii	Acinetobacter_baumannii	Acinetobacter_baumannii	Acinetobacter_baumannii	Acinetobacter_baumannii
Acinetobacter	Acinetobacter_baumannii	GCF_000939415.2	HGAP assembly of Acinetobacter baumannii ORAB01	Acinetobacter baumannii	Acinetobacter_baumannii	Acinetobacter_baumannii	Acinetobacter_baumannii	Acinetobacter_baumannii	Acinetobacter_baumannii	Acinetobacter_baumannii
Acinetobacter	Acinetobacter_baumannii	GCF_000963815.1	ASM96381v1	Acinetobacter baumannii	Acinetobacter_baumannii	Acinetobacter_baumannii	Acinetobacter_baumannii	Acinetobacter_baumannii	Acinetobacter_baumannii	Acinetobacter_baumannii
Acinetobacter	Acinetobacter_baumannii	GCF_001026965.1	ASM102696v1	Acinetobacter baumannii	Acinetobacter_baumannii	Acinetobacter_baumannii	Acinetobacter_baumannii	Acinetobacter_baumannii	Acinetobacter_baumannii	Acinetobacter_baumannii
Acinetobacter	Acinetobacter_baumannii	GCF_001077555.2	ASM107755v2	Acinetobacter baumannii	Acinetobacter_baumannii	Acinetobacter_baumannii	Acinetobacter_baumannii	Acinetobacter_baumannii	Acinetobacter_baumannii	Acinetobacter_baumannii
Acinetobacter	Acinetobacter_baumannii	GCF_001077655.1	ASM107765v1	Acinetobacter baumannii	Acinetobacter_baumannii	Acinetobacter_baumannii	Acinetobacter_baumannii	Acinetobacter_baumannii	Acinetobacter_baumannii	Acinetobacter_pittii
Acinetobacter	Acinetobacter_baumannii	GCF_001077675.1	ASM107767v1	Acinetobacter baumannii	Acinetobacter_baumannii	Acinetobacter_baumannii	Acinetobacter_baumannii	Acinetobacter_baumannii	Acinetobacter_baumannii	Acinetobacter_baumannii
Acinetobacter	Acinetobacter_baumannii	GCF_001077965.2	ASM107796v2	Acinetobacter baumannii	Acinetobacter_baumannii	Acinetobacter_baumannii	Acinetobacter_baumannii	Acinetobacter_baumannii	Acinetobacter_baumannii	Acinetobacter_pittii
Acinetobacter	Acinetobacter_baumannii	GCF_001261895.2	R2090	Acinetobacter baumannii	Acinetobacter_baumannii	Acinetobacter_baumannii	Acinetobacter_baumannii	Acinetobacter_baumannii	Acinetobacter_baumannii	Acinetobacter_baumannii
Acinetobacter	Acinetobacter_baumannii	GCF_001399655.1	ASM139965v1	Acinetobacter baumannii	Acinetobacter_baumannii	Acinetobacter_baumannii	Acinetobacter_baumannii	Acinetobacter_baumannii	Acinetobacter_baumannii	Acinetobacter_baumannii
Acinetobacter	Acinetobacter_baumannii	GCF_001457535.1	CIP70.10	Acinetobacter baumannii	Acinetobacter_baumannii	Acinetobacter_baumannii	Acinetobacter_baumannii	Acinetobacter_baumannii	Acinetobacter_baumannii	Acinetobacter_baumannii
Acinetobacter	Acinetobacter_baumannii	GCF_001514375.1	ASM151437v1	Acinetobacter baumannii	Acinetobacter_baumannii	Acinetobacter_baumannii	Acinetobacter_baumannii	Acinetobacter_baumannii	Acinetobacter_baumannii	Acinetobacter_baumannii
Acinetobacter	Acinetobacter_baumannii	GCF_001517645.1	R2091	Acinetobacter baumannii	Acinetobacter_baumannii	Acinetobacter_baumannii	Acinetobacter_baumannii	Acinetobacter_baumannii	Acinetobacter_baumannii	Acinetobacter_baumannii
Acinetobacter	Acinetobacter_baumannii	GCF_001543995.1	ASM154399v1	Acinetobacter baumannii	Acinetobacter_baumannii	Acinetobacter_baumannii	Acinetobacter_baumannii	Acinetobacter_baumannii	Acinetobacter_baumannii	Acinetobacter_baumannii
Acinetobacter	Acinetobacter_baumannii	GCF_001573065.1	ASM157306v1	Acinetobacter baumannii	Acinetobacter_baumannii	Acinetobacter_baumannii	Acinetobacter_baumannii	Acinetobacter_baumannii	Acinetobacter_baumannii	Acinetobacter_baumannii
Acinetobacter	Acinetobacter_baumannii	GCF_001573085.1	ASM157308v1	Acinetobacter baumannii	Acinetobacter_baumannii	Acinetobacter_baumannii	Acinetobacter_baumannii	Acinetobacter_baumannii	Acinetobacter_baumannii	Acinetobacter_baumannii
Acinetobacter	Acinetobacter_baumannii	GCF_001573105.1	ASM157310v1	Acinetobacter baumannii	Acinetobacter_baumannii	Acinetobacter_baumannii	Acinetobacter_baumannii	Acinetobacter_baumannii	Acinetobacter_baumannii	Acinetobacter_baumannii
Acinetobacter	Acinetobacter_baumannii	GCF_001573125.1	ASM157312v1	Acinetobacter baumannii	Acinetobacter_baumannii	Acinetobacter_baumannii	Acinetobacter_baumannii	Acinetobacter_baumannii	Acinetobacter_baumannii	Acinetobacter_baumannii
Acinetobacter	Acinetobacter_baumannii	GCF_001578145.1	ASM157814v1	Acinetobacter baumannii	Acinetobacter_baumannii	Acinetobacter_baumannii	Acinetobacter_baumannii	Acinetobacter_baumannii	Acinetobacter_baumannii	Acinetobacter_baumannii
Acinetobacter	Acinetobacter_baumannii	GCF_001593425.2	ASM159342v2	Acinetobacter baumannii	Acinetobacter_baumannii	Acinetobacter_baumannii	Acinetobacter_baumannii	Acinetobacter_baumannii	Acinetobacter_baumannii	Acinetobacter_baumannii
Acinetobacter	Acinetobacter_baumannii	GCF_001636235.1	ASM163623v1	Acinetobacter baumannii	Acinetobacter_baumannii	Acinetobacter_baumannii	Acinetobacter_baumannii	Acinetobacter_baumannii	Acinetobacter_baumannii	Acinetobacter_baumannii
Acinetobacter	Acinetobacter_baumannii	GCF_001668465.2	ASM166846v2	Acinetobacter baumannii	Acinetobacter_baumannii	Acinetobacter_baumannii	Acinetobacter_baumannii	Acinetobacter_baumannii	Acinetobacter_baumannii	Acinetobacter_baumannii
Acinetobacter	Acinetobacter_baumannii	GCF_001669145.2	ASM166914v2	Acinetobacter baumannii	Acinetobacter_baumannii	Acinetobacter_baumannii	Acinetobacter_baumannii	Acinetobacter_baumannii	Acinetobacter_baumannii	Acinetobacter_baumannii
Acinetobacter	Acinetobacter_baumannii	GCF_001674475.2	ASM167447v2	Acinetobacter baumannii	Acinetobacter_baumannii	Acinetobacter_baumannii	Acinetobacter_baumannii	Acinetobacter_baumannii	Acinetobacter_baumannii	Acinetobacter_baumannii
Acinetobacter	Acinetobacter_baumannii	GCF_001674505.2	ASM167450v2	Acinetobacter baumannii	Acinetobacter_baumannii	Acinetobacter_baumannii	Acinetobacter_baumannii	Acinetobacter_baumannii	Acinetobacter_baumannii	Acinetobacter_baumannii
Acinetobacter	Acinetobacter_baumannii	GCF_001721705.1	ASM172170v1	Acinetobacter baumannii	Acinetobacter_baumannii	Acinetobacter_baumannii	Acinetobacter_baumannii	Acinetobacter_baumannii	Acinetobacter_baumannii	Acinetobacter_baumannii
Acinetobacter	Acinetobacter_baumannii	GCF_001806345.1	ASM180634v1	Acinetobacter baumannii	Acinetobacter_baumannii	Acinetobacter_baumannii	Acinetobacter_baumannii	Acinetobacter_baumannii	Acinetobacter_baumannii	Acinetobacter_baumannii
Acinetobacter	Acinetobacter_baumannii	GCF_001806365.1	ASM180636v1	Acinetobacter baumannii	Acinetobacter_baumannii	Acinetobacter_baumannii	Acinetobacter_baumannii	Acinetobacter_baumannii	Acinetobacter_baumannii	Acinetobacter_baumannii
Acinetobacter	Acinetobacter_baumannii	GCF_001806385.1	ASM180638v1	Acinetobacter baumannii	Acinetobacter_baumannii	Acinetobacter_baumannii	Acinetobacter_baumannii	Acinetobacter_baumannii	Acinetobacter_baumannii	Acinetobacter_baumannii
Acinetobacter	Acinetobacter_baumannii	GCF_001806405.1	ASM180640v1	Acinetobacter baumannii	Acinetobacter_baumannii	Acinetobacter_baumannii	Acinetobacter_baumannii	Acinetobacter_baumannii	Acinetobacter_baumannii	Acinetobacter_baumannii
Acinetobacter	Acinetobacter_baumannii	GCF_001806425.1	ASM180642v1	Acinetobacter baumannii	Acinetobacter_baumannii	Acinetobacter_baumannii	Acinetobacter_baumannii	Acinetobacter_baumannii	Acinetobacter_baumannii	Acinetobacter_baumannii
Acinetobacter	Acinetobacter_baumannii	GCF_001806445.1	ASM180644v1	Acinetobacter baumannii	Acinetobacter_baumannii	Acinetobacter_baumannii	Acinetobacter_baumannii	Acinetobacter_baumannii	Acinetobacter_baumannii	Acinetobacter_baumannii
Acinetobacter	Acinetobacter_baumannii	GCF_001806465.1	ASM180646v1	Acinetobacter baumannii	Acinetobacter_baumannii	Acinetobacter_baumannii	Acinetobacter_baumannii	Acinetobacter_baumannii	Acinetobacter_baumannii	Acinetobacter_baumannii
Acinetobacter	Acinetobacter_baumannii	GCF_001806485.1	ASM180648v1	Acinetobacter baumannii	Acinetobacter_baumannii	Acinetobacter_baumannii	Acinetobacter_baumannii	Acinetobacter_baumannii	Acinetobacter_baumannii	Acinetobacter_baumannii
Acinetobacter	Acinetobacter_baumannii	GCF_001887305.1	ASM188730v1	Acinetobacter baumannii	Acinetobacter_baumannii	Acinetobacter_baumannii	Acinetobacter_baumannii	Acinetobacter_baumannii	Acinetobacter_baumannii	Acinetobacter_baumannii
Acinetobacter	Acinetobacter_baumannii	GCF_001895125.2	ASM189512v2	Acinetobacter baumannii	Acinetobacter_baumannii	Acinetobacter_baumannii	Acinetobacter_baumannii	Acinetobacter_baumannii	Acinetobacter_baumannii	Acinetobacter_baumannii
Acinetobacter	Acinetobacter_baumannii	GCF_001895985.1	ASM189598v1	Acinetobacter baumannii	Acinetobacter_baumannii	Acinetobacter_baumannii	Acinetobacter_baumannii	Acinetobacter_baumannii	Acinetobacter_baumannii	Acinetobacter_baumannii
Acinetobacter	Acinetobacter_baumannii	GCF_001896005.1	ASM189600v1	Acinetobacter baumannii	Acinetobacter_baumannii	Acinetobacter_baumannii	Acinetobacter_baumannii	Acinetobacter_baumannii	Acinetobacter_baumannii	Acinetobacter_baumannii
Acinetobacter	Acinetobacter_baumannii	GCF_001902375.1	ASM190237v1	Acinetobacter baumannii	Acinetobacter_baumannii	Acinetobacter_baumannii	Acinetobacter_baumannii	Acinetobacter_baumannii	Acinetobacter_baumannii	Acinetobacter_baumannii
Acinetobacter	Acinetobacter_baumannii	GCF_001908295.1	ASM190829v1	Acinetobacter baumannii	Acinetobacter_baumannii	Acinetobacter_baumannii	Acinetobacter_baumannii	Acinetobacter_baumannii	Acinetobacter_baumannii	Acinetobacter_baumannii
Acinetobacter	Acinetobacter_baumannii	GCF_001922205.1	ASM192220v1	Acinetobacter baumannii	Acinetobacter_baumannii	Acinetobacter_baumannii	Acinetobacter_baumannii	Acinetobacter_baumannii	Acinetobacter_baumannii	Acinetobacter_baumannii
Acinetobacter	Acinetobacter_baumannii	GCF_001922225.1	ASM192222v1	Acinetobacter baumannii	Acinetobacter_baumannii	Acinetobacter_baumannii	Acinetobacter_baumannii	Acinetobacter_baumannii	Acinetobacter_baumannii	Acinetobacter_baumannii
Acinetobacter	Acinetobacter_baumannii	GCF_001922245.1	ASM192224v1	Acinetobacter baumannii	Acinetobacter_baumannii	Acinetobacter_baumannii	Acinetobacter_baumannii	Acinetobacter_baumannii	Acinetobacter_baumannii	Acinetobacter_baumannii
Acinetobacter	Acinetobacter_baumannii	GCF_001941765.1	ASM194176v1	Acinetobacter baumannii	Acinetobacter_baumannii	Acinetobacter_baumannii	Acinetobacter_baumannii	Acinetobacter_baumannii	Acinetobacter_baumannii	Acinetobacter_baumannii
Acinetobacter	Acinetobacter_baumannii	GCF_002082625.2	ASM208262v2	Acinetobacter baumannii	Acinetobacter_baumannii	Acinetobacter_baumannii	Acinetobacter_baumannii	Acinetobacter_baumannii	Acinetobacter_baumannii	Acinetobacter_baumannii
Acinetobacter	Acinetobacter_baumannii	GCF_002082645.1	ASM208264v1	Acinetobacter baumannii	Acinetobacter_baumannii	Acinetobacter_baumannii	Acinetobacter_baumannii	Acinetobacter_baumannii	Acinetobacter_baumannii	Acinetobacter_baumannii
Acinetobacter	Acinetobacter_baumannii	GCF_002082685.1	ASM208268v1	Acinetobacter baumannii	Acinetobacter_baumannii	Acinetobacter_baumannii	Acinetobacter_baumannii	Acinetobacter_baumannii	Acinetobacter_baumannii	Acinetobacter_baumannii
Acinetobacter	Acinetobacter_baumannii	GCF_002082705.1	ASM208270v1	Acinetobacter baumannii	Acinetobacter_baumannii	Acinetobacter_baumannii	Acinetobacter_baumannii	Acinetobacter_baumannii	Acinetobacter_baumannii	Acinetobacter_baumannii
Acinetobacter	Acinetobacter_baumannii	GCF_002082725.1	ASM208272v1	Acinetobacter baumannii	Acinetobacter_baumannii	Acinetobacter_baumannii	Acinetobacter_baumannii	Acinetobacter_baumannii	Acinetobacter_baumannii	Acinetobacter_baumannii
Acinetobacter	Acinetobacter_baumannii	GCF_002082745.1	ASM208274v1	Acinetobacter baumannii	Acinetobacter_baumannii	Acinetobacter_baumannii	Acinetobacter_baumannii	Acinetobacter_baumannii	Acinetobacter_baumannii	Acinetobacter_baumannii
Acinetobacter	Acinetobacter_baumannii	GCF_002082785.1	ASM208278v1	Acinetobacter baumannii	Acinetobacter_baumannii	Acinetobacter_baumannii	Acinetobacter_baumannii	Acinetobacter_baumannii	Acinetobacter_baumannii	Acinetobacter_baumannii
Acinetobacter	Acinetobacter_baumannii	GCF_002082805.1	ASM208280v1	Acinetobacter baumannii	Acinetobacter_baumannii	Acinetobacter_baumannii	Acinetobacter_baumannii	Acinetobacter_baumannii	Acinetobacter_baumannii	Acinetobacter_pittii
Acinetobacter	Acinetobacter_baumannii	GCF_002082825.1	ASM208282v1	Acinetobacter baumannii	Acinetobacter_baumannii	Acinetobacter_baumannii	Acinetobacter_baumannii	Acinetobacter_baumannii	Acinetobacter_baumannii	Acinetobacter_baumannii
Acinetobacter	Acinetobacter_baumannii	GCF_002082845.1	ASM208284v1	Acinetobacter baumannii	Acinetobacter_baumannii	Acinetobacter_baumannii	Acinetobacter_baumannii	Acinetobacter_baumannii	Acinetobacter_baumannii	Acinetobacter_baumannii
Acinetobacter	Acinetobacter_baumannii	GCF_002082865.1	ASM208286v1	Acinetobacter baumannii	Acinetobacter_baumannii	Acinetobacter_baumannii	Acinetobacter_baumannii	Acinetobacter_baumannii	Acinetobacter_baumannii	Acinetobacter_baumannii
Acinetobacter	Acinetobacter_baumannii	GCF_002082885.1	ASM208288v1	Acinetobacter baumannii	Acinetobacter_baumannii	Acinetobacter_baumannii	Acinetobacter_baumannii	Acinetobacter_baumannii	Acinetobacter_baumannii	Acinetobacter_baumannii
Acinetobacter	Acinetobacter_baumannii	GCF_002116925.1	ASM211692v1	Acinetobacter baumannii	Acinetobacter_baumannii	Acinetobacter_baumannii	Acinetobacter_baumannii	Acinetobacter_baumannii	Acinetobacter_baumannii	Acinetobacter_baumannii
Acinetobacter	Acinetobacter_baumannii	GCF_002210065.1	ASM221006v1	Acinetobacter baumannii	Acinetobacter_baumannii	Acinetobacter_baumannii	Acinetobacter_baumannii	Acinetobacter_baumannii	Acinetobacter_baumannii	Acinetobacter_baumannii
Acinetobacter	Acinetobacter_baumannii	GCF_002504145.1	ASM250414v1	Acinetobacter baumannii	Acinetobacter_baumannii	Acinetobacter_baumannii	Acinetobacter_baumannii	Acinetobacter_baumannii	Acinetobacter_baumannii	Acinetobacter_baumannii
Acinetobacter	Acinetobacter_baumannii	GCF_002741415.1	ASM274141v1	Acinetobacter baumannii	Acinetobacter_baumannii	Acinetobacter_baumannii	Acinetobacter_baumannii	Acinetobacter_baumannii	Acinetobacter_baumannii	Acinetobacter_baumannii
Acinetobacter	Acinetobacter_baumannii	GCF_002753915.1	ASM275391v1	Acinetobacter baumannii	Acinetobacter_baumannii	Acinetobacter_baumannii	Acinetobacter_baumannii	Acinetobacter_baumannii	Acinetobacter_baumannii	Acinetobacter_baumannii
Acinetobacter	Acinetobacter_baumannii	GCF_002761575.1	ASM276157v1	Acinetobacter baumannii	Acinetobacter_baumannii	Acinetobacter_baumannii	Acinetobacter_baumannii	Acinetobacter_baumannii	Acinetobacter_baumannii	Acinetobacter_baumannii
Acinetobacter	Acinetobacter_baumannii	GCF_002762095.1	ASM276209v1	Acinetobacter baumannii	Acinetobacter_baumannii	Acinetobacter_baumannii	Acinetobacter_baumannii	Acinetobacter_baumannii	Acinetobacter_baumannii	Acinetobacter_baumannii
Acinetobacter	Acinetobacter_baumannii	GCF_002762115.1	ASM276211v1	Acinetobacter baumannii	Acinetobacter_baumannii	Acinetobacter_baumannii	Acinetobacter_baumannii	Acinetobacter_baumannii	Acinetobacter_baumannii	Acinetobacter_baumannii
Acinetobacter	Acinetobacter_baumannii	GCF_002762155.1	ASM276215v1	Acinetobacter baumannii	Acinetobacter_baumannii	Acinetobacter_baumannii	Acinetobacter_baumannii	Acinetobacter_baumannii	Acinetobacter_baumannii	Acinetobacter_baumannii
Acinetobacter	Acinetobacter_baumannii	GCF_002803025.2	ASM280302v2	Acinetobacter baumannii AB307-0294	Acinetobacter_baumannii	Acinetobacter_baumannii	Acinetobacter_baumannii	Acinetobacter_baumannii	Acinetobacter_baumannii	Acinetobacter_baumannii
Acinetobacter	Acinetobacter_baumannii	GCF_002843665.1	ASM284366v1	Acinetobacter baumannii	Acinetobacter_baumannii	Acinetobacter_baumannii	Acinetobacter_baumannii	Acinetobacter_baumannii	Acinetobacter_baumannii	Acinetobacter_baumannii
Acinetobacter	Acinetobacter_baumannii	GCF_002902885.1	ASM290288v1	Acinetobacter baumannii	Acinetobacter_baumannii	Acinetobacter_baumannii	Acinetobacter_baumannii	Acinetobacter_baumannii	Acinetobacter_baumannii	Acinetobacter_baumannii
Acinetobacter	Acinetobacter_baumannii	GCF_002947415.1	ASM294741v1	Acinetobacter baumannii	Acinetobacter_baumannii	Acinetobacter_baumannii	Acinetobacter_baumannii	Acinetobacter_baumannii	Acinetobacter_baumannii	Acinetobacter_baumannii
Acinetobacter	Acinetobacter_baumannii	GCF_002947845.1	ASM294784v1	Acinetobacter baumannii	Acinetobacter_baumannii	Acinetobacter_baumannii	Acinetobacter_baumannii	Acinetobacter_baumannii	Acinetobacter_baumannii	Acinetobacter_baumannii
Acinetobacter	Acinetobacter_baumannii	GCF_002948925.1	ASM294892v1	Acinetobacter baumannii	Acinetobacter_baumannii	Acinetobacter_baumannii	Acinetobacter_baumannii	Acinetobacter_baumannii	Acinetobacter_baumannii	Acinetobacter_baumannii
Acinetobacter	Acinetobacter_baumannii	GCF_002950495.2	ASM295049v2	Acinetobacter baumannii	Acinetobacter_baumannii	Acinetobacter_baumannii	Acinetobacter_baumannii	Acinetobacter_baumannii	Acinetobacter_baumannii	Acinetobacter_baumannii
Acinetobacter	Acinetobacter_baumannii	GCF_002996805.1	ASM299680v1	Acinetobacter baumannii	Acinetobacter_baumannii	Acinetobacter_baumannii	Acinetobacter_baumannii	Acinetobacter_baumannii	Acinetobacter_baumannii	Acinetobacter_baumannii
Acinetobacter	Acinetobacter_baumannii	GCF_002999195.2	ASM299919v2	Acinetobacter baumannii	Acinetobacter_baumannii	Acinetobacter_baumannii	Acinetobacter_baumannii	Acinetobacter_baumannii	Acinetobacter_baumannii	Acinetobacter_baumannii
Acinetobacter	Acinetobacter_baumannii	GCF_003006035.1	ASM300603v1	Acinetobacter baumannii	Acinetobacter_baumannii	Acinetobacter_baumannii	Acinetobacter_baumannii	Acinetobacter_baumannii	Acinetobacter_baumannii	Acinetobacter_baumannii
Acinetobacter	Acinetobacter_baumannii	GCF_003010655.1	ASM301065v1	Acinetobacter baumannii	Acinetobacter_baumannii	Acinetobacter_baumannii	Acinetobacter_baumannii	Acinetobacter_baumannii	Acinetobacter_baumannii	Acinetobacter_baumannii
Acinetobacter	Acinetobacter_baumannii	GCF_003010675.1	ASM301067v1	Acinetobacter baumannii	Acinetobacter_baumannii	Acinetobacter_baumannii	Acinetobacter_baumannii	Acinetobacter_baumannii	Acinetobacter_baumannii	Acinetobacter_baumannii
Acinetobacter	Acinetobacter_baumannii	GCF_003029495.1	ASM302949v1	Acinetobacter baumannii	Acinetobacter_baumannii	Acinetobacter_baumannii	Acinetobacter_baumannii	Acinetobacter_baumannii	Acinetobacter_baumannii	Acinetobacter_baumannii
Acinetobacter	Acinetobacter_baumannii	GCF_003181015.1	ASM318101v1	Acinetobacter baumannii	Acinetobacter_baumannii	Acinetobacter_baumannii	Acinetobacter_baumannii	Acinetobacter_baumannii	Acinetobacter_baumannii	Acinetobacter_pittii
Acinetobacter	Acinetobacter_baumannii	GCF_003264255.1	ASM326425v1	Acinetobacter baumannii	Acinetobacter_baumannii	Acinetobacter_baumannii	Acinetobacter_baumannii	Acinetobacter_baumannii	Acinetobacter_baumannii	Acinetobacter_baumannii
Acinetobacter	Acinetobacter_baumannii	GCF_003264275.1	ASM326427v1	Acinetobacter baumannii	Acinetobacter_baumannii	Acinetobacter_baumannii	Acinetobacter_baumannii	Acinetobacter_baumannii	Acinetobacter_baumannii	Acinetobacter_baumannii
Acinetobacter	Acinetobacter_baumannii	GCF_003264295.1	ASM326429v1	Acinetobacter baumannii	Acinetobacter_baumannii	Acinetobacter_baumannii	Acinetobacter_baumannii	Acinetobacter_baumannii	Acinetobacter_baumannii	Acinetobacter_baumannii
Acinetobacter	Acinetobacter_baumannii	GCF_003288775.1	ASM328877v1	Acinetobacter baumannii	Acinetobacter_baumannii	Acinetobacter_baumannii	Acinetobacter_baumannii	Acinetobacter_baumannii	Acinetobacter_baumannii	Acinetobacter_baumannii
Acinetobacter	Acinetobacter_baumannii	GCF_003296225.1	ASM329622v1	Acinetobacter baumannii	Acinetobacter_baumannii	Acinetobacter_baumannii	Acinetobacter_baumannii	Acinetobacter_baumannii	Acinetobacter_baumannii	Acinetobacter_baumannii
Acinetobacter	Acinetobacter_baumannii	GCF_003345235.1	ASM334523v1	Acinetobacter baumannii	Acinetobacter_baumannii	Acinetobacter_baumannii	Acinetobacter_baumannii	Acinetobacter_baumannii	Acinetobacter_baumannii	Acinetobacter_baumannii
Acinetobacter	Acinetobacter_baumannii	GCF_003431385.1	ASM343138v1	Acinetobacter baumannii	Acinetobacter_baumannii	Acinetobacter_baumannii	Acinetobacter_baumannii	Acinetobacter_baumannii	Acinetobacter_baumannii	Acinetobacter_baumannii
Acinetobacter	Acinetobacter_baumannii	GCF_003431865.1	ASM343186v1	Acinetobacter baumannii	Acinetobacter_baumannii	Acinetobacter_baumannii	Acinetobacter_baumannii	Acinetobacter_baumannii	Acinetobacter_baumannii	Acinetobacter_baumannii
Acinetobacter	Acinetobacter_baumannii	GCF_003516005.1	ASM351600v1	Acinetobacter baumannii	Acinetobacter_baumannii	Acinetobacter_baumannii	Acinetobacter_baumannii	Acinetobacter_baumannii	Acinetobacter_baumannii	Acinetobacter_baumannii
Acinetobacter	Acinetobacter_baumannii	GCF_003522665.1	ASM352266v1	Acinetobacter baumannii	Acinetobacter_baumannii	Acinetobacter_baumannii	Acinetobacter_baumannii	Acinetobacter_baumannii	Acinetobacter_baumannii	Acinetobacter_baumannii
Acinetobacter	Acinetobacter_baumannii	GCF_003522705.1	ASM352270v1	Acinetobacter baumannii	Acinetobacter_baumannii	Acinetobacter_baumannii	Acinetobacter_baumannii	Acinetobacter_baumannii	Acinetobacter_baumannii	Acinetobacter_pittii
Acinetobacter	Acinetobacter_baumannii	GCF_003522785.1	ASM352278v1	Acinetobacter baumannii	Acinetobacter_baumannii	Acinetobacter_baumannii	Acinetobacter_baumannii	Acinetobacter_baumannii	Acinetobacter_baumannii	Acinetobacter_baumannii
Acinetobacter	Acinetobacter_baumannii	GCF_003522845.1	ASM352284v1	Acinetobacter baumannii	Acinetobacter_baumannii	Acinetobacter_baumannii	Acinetobacter_baumannii	Acinetobacter_baumannii	Acinetobacter_baumannii	Acinetobacter_baumannii
Acinetobacter	Acinetobacter_baumannii	GCF_003522885.1	ASM352288v1	Acinetobacter baumannii	Acinetobacter_baumannii	Acinetobacter_baumannii	Acinetobacter_baumannii	Acinetobacter_baumannii	Acinetobacter_baumannii	Acinetobacter_baumannii
Acinetobacter	Acinetobacter_baumannii	GCF_003547115.1	ASM354711v1	Acinetobacter baumannii	Acinetobacter_baumannii	Acinetobacter_baumannii	Acinetobacter_baumannii	Acinetobacter_baumannii	Acinetobacter_baumannii	Acinetobacter_baumannii
Acinetobacter	Acinetobacter_baumannii	GCF_003591615.1	ASM359161v1	Acinetobacter baumannii	Acinetobacter_baumannii	Acinetobacter_baumannii	Acinetobacter_baumannii	Acinetobacter_baumannii	Acinetobacter_baumannii	Acinetobacter_baumannii
Acinetobacter	Acinetobacter_baumannii	GCF_003812065.1	ASM381206v1	Acinetobacter baumannii	Acinetobacter_baumannii	Acinetobacter_baumannii	Acinetobacter_baumannii	Acinetobacter_baumannii	Acinetobacter_baumannii	Acinetobacter_pittii
Acinetobacter	Acinetobacter_baumannii	GCF_003812205.1	ASM381220v1	Acinetobacter sp. FDAARGOS_560	Acinetobacter_baumannii	Acinetobacter_baumannii	Acinetobacter_baumannii	Acinetobacter_baumannii	Acinetobacter_baumannii	Acinetobacter_baumannii
Acinetobacter	Acinetobacter_baumannii	GCF_003812225.1	ASM381222v1	Acinetobacter sp. FDAARGOS_494	Acinetobacter_baumannii	Acinetobacter_baumannii	Acinetobacter_baumannii	Acinetobacter_baumannii	Acinetobacter_baumannii	Acinetobacter_baumannii
Acinetobacter	Acinetobacter_baumannii	GCF_003812245.1	ASM381224v1	Acinetobacter sp. FDAARGOS_493	Acinetobacter_baumannii	Acinetobacter_baumannii	Acinetobacter_baumannii	Acinetobacter_baumannii	Acinetobacter_baumannii	Acinetobacter_baumannii
Acinetobacter	Acinetobacter_baumannii	GCF_003812385.1	ASM381238v1	Acinetobacter baumannii	Acinetobacter_baumannii	Acinetobacter_baumannii	Acinetobacter_baumannii	Acinetobacter_baumannii	Acinetobacter_baumannii	Acinetobacter_baumannii
Acinetobacter	Acinetobacter_baumannii	GCF_003812485.1	ASM381248v1	Acinetobacter baumannii	Acinetobacter_baumannii	Acinetobacter_baumannii	Acinetobacter_baumannii	Acinetobacter_baumannii	Acinetobacter_baumannii	Acinetobacter_baumannii
Acinetobacter	Acinetobacter_baumannii	GCF_003931755.1	ASM393175v1	Acinetobacter baumannii	Acinetobacter_baumannii	Acinetobacter_baumannii	Acinetobacter_baumannii	Acinetobacter_baumannii	Acinetobacter_baumannii	Acinetobacter_baumannii
Acinetobacter	Acinetobacter_baumannii	GCF_003931775.1	ASM393177v1	Acinetobacter baumannii	Acinetobacter_baumannii	Acinetobacter_baumannii	Acinetobacter_baumannii	Acinetobacter_baumannii	Acinetobacter_baumannii	Acinetobacter_baumannii
Acinetobacter	Acinetobacter_baumannii	GCF_003948085.2	ASM394808v2	Acinetobacter baumannii	Acinetobacter_baumannii	Acinetobacter_baumannii	Acinetobacter_baumannii	Acinetobacter_baumannii	Acinetobacter_baumannii	Acinetobacter_baumannii
Acinetobacter	Acinetobacter_baumannii	GCF_003948455.2	ASM394845v2	Acinetobacter baumannii	Acinetobacter_baumannii	Acinetobacter_baumannii	Acinetobacter_baumannii	Acinetobacter_baumannii	Acinetobacter_baumannii	Acinetobacter_baumannii
Acinetobacter	Acinetobacter_baumannii	GCF_003948535.2	ASM394853v2	Acinetobacter baumannii	Acinetobacter_baumannii	Acinetobacter_baumannii	Acinetobacter_baumannii	Acinetobacter_baumannii	Acinetobacter_baumannii	Acinetobacter_baumannii
Acinetobacter	Acinetobacter_baumannii	GCF_003949115.2	ASM394911v2	Acinetobacter baumannii	Acinetobacter_baumannii	Acinetobacter_baumannii	Acinetobacter_baumannii	Acinetobacter_baumannii	Acinetobacter_baumannii	Acinetobacter_baumannii
Acinetobacter	Acinetobacter_baumannii	GCF_003949595.2	ASM394959v2	Acinetobacter baumannii	Acinetobacter_baumannii	Acinetobacter_baumannii	Acinetobacter_baumannii	Acinetobacter_baumannii	Acinetobacter_baumannii	Acinetobacter_baumannii
Acinetobacter	Acinetobacter_baumannii	GCF_003949725.2	ASM394972v2	Acinetobacter baumannii	Acinetobacter_baumannii	Acinetobacter_baumannii	Acinetobacter_baumannii	Acinetobacter_baumannii	Acinetobacter_baumannii	Acinetobacter_baumannii
Acinetobacter	Acinetobacter_baumannii	GCF_004028375.1	ASM402837v1	Acinetobacter baumannii	Acinetobacter_baumannii	Acinetobacter_baumannii	Acinetobacter_baumannii	Acinetobacter_baumannii	Acinetobacter_baumannii	Acinetobacter_baumannii
Acinetobacter	Acinetobacter_baumannii	GCF_004101685.1	ASM410168v1	Acinetobacter baumannii	Acinetobacter_baumannii	Acinetobacter_baumannii	Acinetobacter_baumannii	Acinetobacter_baumannii	Acinetobacter_baumannii	Acinetobacter_baumannii
Acinetobacter	Acinetobacter_baumannii	GCF_004101705.1	ASM410170v1	Acinetobacter baumannii	Acinetobacter_baumannii	Acinetobacter_baumannii	Acinetobacter_baumannii	Acinetobacter_baumannii	Acinetobacter_baumannii	Acinetobacter_baumannii
Acinetobacter	Acinetobacter_baumannii	GCF_004101725.1	ASM410172v1	Acinetobacter baumannii	Acinetobacter_baumannii	Acinetobacter_baumannii	Acinetobacter_baumannii	Acinetobacter_baumannii	Acinetobacter_baumannii	Acinetobacter_baumannii
Acinetobacter	Acinetobacter_baumannii	GCF_004101745.1	ASM410174v1	Acinetobacter baumannii	Acinetobacter_baumannii	Acinetobacter_baumannii	Acinetobacter_baumannii	Acinetobacter_baumannii	Acinetobacter_baumannii	Acinetobacter_baumannii
Acinetobacter	Acinetobacter_baumannii	GCF_004136355.1	ASM413635v1	Acinetobacter baumannii	Acinetobacter_baumannii	Acinetobacter_baumannii	Acinetobacter_baumannii	Acinetobacter_baumannii	Acinetobacter_baumannii	Acinetobacter_baumannii
Acinetobacter	Acinetobacter_baumannii	GCF_004194555.1	ASM419455v1	Acinetobacter baumannii	Acinetobacter_baumannii	Acinetobacter_baumannii	Acinetobacter_baumannii	Acinetobacter_baumannii	Acinetobacter_baumannii	Acinetobacter_baumannii
Acinetobacter	Acinetobacter_baumannii	GCF_004564095.1	ASM456409v1	Acinetobacter baumannii	Acinetobacter_baumannii	Acinetobacter_baumannii	Acinetobacter_baumannii	Acinetobacter_baumannii	Acinetobacter_baumannii	Acinetobacter_pittii
Acinetobacter	Acinetobacter_baumannii	GCF_004564115.1	ASM456411v1	Acinetobacter baumannii	Acinetobacter_baumannii	Acinetobacter_baumannii	Acinetobacter_baumannii	Acinetobacter_baumannii	Acinetobacter_baumannii	Acinetobacter_pittii
Acinetobacter	Acinetobacter_baumannii	GCF_004758865.1	ASM475886v1	Acinetobacter baumannii	Acinetobacter_baumannii	Acinetobacter_baumannii	Acinetobacter_baumannii	Acinetobacter_baumannii	Acinetobacter_baumannii	Acinetobacter_pittii
Acinetobacter	Acinetobacter_baumannii	GCF_004768705.1	ASM476870v1	Acinetobacter baumannii	Acinetobacter_baumannii	Acinetobacter_baumannii	Acinetobacter_baumannii	Acinetobacter_baumannii	Acinetobacter_baumannii	Acinetobacter_baumannii
Acinetobacter	Acinetobacter_baumannii	GCF_004797155.2	ASM479715v2	Acinetobacter baumannii ATCC 17978	Acinetobacter_baumannii	Acinetobacter_baumannii	Acinetobacter_baumannii	Acinetobacter_baumannii	Acinetobacter_baumannii	Acinetobacter_baumannii
Acinetobacter	Acinetobacter_baumannii	GCF_005280435.1	ASM528043v1	Acinetobacter baumannii	Acinetobacter_baumannii	Acinetobacter_baumannii	Acinetobacter_baumannii	Acinetobacter_baumannii	Acinetobacter_baumannii	Acinetobacter_baumannii
Acinetobacter	Acinetobacter_baumannii	GCF_005280675.1	ASM528067v1	Acinetobacter baumannii	Acinetobacter_baumannii	Acinetobacter_baumannii	Acinetobacter_baumannii	Acinetobacter_baumannii	Acinetobacter_baumannii	Acinetobacter_baumannii
Acinetobacter	Acinetobacter_baumannii	GCF_005280695.1	ASM528069v1	Acinetobacter baumannii	Acinetobacter_baumannii	Acinetobacter_baumannii	Acinetobacter_baumannii	Acinetobacter_baumannii	Acinetobacter_baumannii	Acinetobacter_baumannii
Acinetobacter	Acinetobacter_baumannii	GCF_005280715.1	ASM528071v1	Acinetobacter baumannii	Acinetobacter_baumannii	Acinetobacter_baumannii	Acinetobacter_baumannii	Acinetobacter_baumannii	Acinetobacter_baumannii	Acinetobacter_baumannii
Acinetobacter	Acinetobacter_baumannii	GCF_005518095.1	ASM551809v1	Acinetobacter baumannii	Acinetobacter_baumannii	Acinetobacter_baumannii	Acinetobacter_baumannii	Acinetobacter_baumannii	Acinetobacter_baumannii	Acinetobacter_baumannii
Acinetobacter	Acinetobacter_baumannii	GCF_005519135.2	ASM551913v2	Acinetobacter baumannii ACICU	Acinetobacter_baumannii	Acinetobacter_baumannii	Acinetobacter_baumannii	Acinetobacter_baumannii	Acinetobacter_baumannii	Acinetobacter_baumannii
Acinetobacter	Acinetobacter_baumannii	GCF_005671375.1	ASM567137v1	Acinetobacter baumannii	Acinetobacter_baumannii	Acinetobacter_baumannii	Acinetobacter_baumannii	Acinetobacter_baumannii	Acinetobacter_baumannii	Acinetobacter_baumannii
Acinetobacter	Acinetobacter_baumannii	GCF_006385075.1	ASM638507v1	Acinetobacter baumannii	Acinetobacter_baumannii	Acinetobacter_baumannii	Acinetobacter_baumannii	Acinetobacter_baumannii	Acinetobacter_baumannii	Acinetobacter_baumannii
Acinetobacter	Acinetobacter_baumannii	GCF_007107525.1	ASM710752v1	Acinetobacter baumannii	Acinetobacter_baumannii	Acinetobacter_baumannii	Acinetobacter_baumannii	Acinetobacter_baumannii	Acinetobacter_baumannii	Acinetobacter_baumannii
Acinetobacter	Acinetobacter_baumannii	GCF_007221455.1	ASM722145v1	Acinetobacter baumannii	Acinetobacter_baumannii	Acinetobacter_baumannii	Acinetobacter_baumannii	Acinetobacter_baumannii	Acinetobacter_baumannii	Acinetobacter_baumannii
Acinetobacter	Acinetobacter_baumannii	GCF_007647215.1	ASM764721v1	Acinetobacter baumannii	Acinetobacter_baumannii	Acinetobacter_baumannii	Acinetobacter_baumannii	Acinetobacter_baumannii	Acinetobacter_baumannii	Acinetobacter_baumannii
Acinetobacter	Acinetobacter_baumannii	GCF_008033255.2	ASM803325v2	Acinetobacter baumannii	Acinetobacter_baumannii	Acinetobacter_baumannii	Acinetobacter_baumannii	Acinetobacter_baumannii	Acinetobacter_baumannii	Acinetobacter_baumannii
Acinetobacter	Acinetobacter_baumannii	GCF_008124045.1	ASM812404v1	Acinetobacter baumannii	Acinetobacter_baumannii	Acinetobacter_baumannii	Acinetobacter_baumannii	Acinetobacter_baumannii	Acinetobacter_baumannii	Acinetobacter_baumannii
Acinetobacter	Acinetobacter_baumannii	GCF_008244865.1	ASM824486v1	Acinetobacter baumannii	Acinetobacter_baumannii	Acinetobacter_baumannii	Acinetobacter_baumannii	Acinetobacter_baumannii	Acinetobacter_baumannii	Acinetobacter_baumannii
Acinetobacter	Acinetobacter_baumannii	GCF_008244885.1	ASM824488v1	Acinetobacter baumannii	Acinetobacter_baumannii	Acinetobacter_baumannii	Acinetobacter_baumannii	Acinetobacter_baumannii	Acinetobacter_baumannii	Acinetobacter_baumannii
Acinetobacter	Acinetobacter_baumannii	GCF_008244905.1	ASM824490v1	Acinetobacter baumannii	Acinetobacter_baumannii	Acinetobacter_baumannii	Acinetobacter_baumannii	Acinetobacter_baumannii	Acinetobacter_baumannii	Acinetobacter_baumannii
Acinetobacter	Acinetobacter_baumannii	GCF_008630895.1	ASM863089v1	Acinetobacter baumannii	Acinetobacter_baumannii	Acinetobacter_baumannii	Acinetobacter_baumannii	Acinetobacter_baumannii	Acinetobacter_baumannii	Acinetobacter_baumannii
Acinetobacter	Acinetobacter_baumannii	GCF_008632635.1	ASM863263v1	Acinetobacter baumannii	Acinetobacter_baumannii	Acinetobacter_baumannii	Acinetobacter_baumannii	Acinetobacter_baumannii	Acinetobacter_baumannii	Acinetobacter_pittii
Acinetobacter	Acinetobacter_baumannii	GCF_008802935.1	ASM880293v1	Acinetobacter baumannii	Acinetobacter_baumannii	Acinetobacter_baumannii	Acinetobacter_baumannii	Acinetobacter_baumannii	Acinetobacter_baumannii	Acinetobacter_pittii
Acinetobacter	Acinetobacter_baumannii	GCF_008807055.1	ASM880705v1	Acinetobacter baumannii	Acinetobacter_baumannii	Acinetobacter_baumannii	Acinetobacter_baumannii	Acinetobacter_baumannii	Acinetobacter_baumannii	Acinetobacter_baumannii
Acinetobacter	Acinetobacter_baumannii	GCF_008931365.1	ASM893136v1	Acinetobacter baumannii	Acinetobacter_baumannii	Acinetobacter_baumannii	Acinetobacter_baumannii	Acinetobacter_baumannii	Acinetobacter_baumannii	Acinetobacter_baumannii
Acinetobacter	Acinetobacter_baumannii	GCF_009035845.1	ASM903584v1	Acinetobacter baumannii	Acinetobacter_baumannii	Acinetobacter_baumannii	Acinetobacter_baumannii	Acinetobacter_baumannii	Acinetobacter_baumannii	Acinetobacter_baumannii
Acinetobacter	Acinetobacter_baumannii	GCF_009455505.1	ASM945550v1	Acinetobacter baumannii	Acinetobacter_baumannii	Acinetobacter_baumannii	Acinetobacter_baumannii	Acinetobacter_baumannii	Acinetobacter_baumannii	Acinetobacter_baumannii
Acinetobacter	Acinetobacter_baumannii	GCF_009497995.1	ASM949799v1	Acinetobacter baumannii	Acinetobacter_baumannii	Acinetobacter_baumannii	Acinetobacter_baumannii	Acinetobacter_baumannii	Acinetobacter_baumannii	Acinetobacter_baumannii
Acinetobacter	Acinetobacter_baumannii	GCF_009498335.1	ASM949833v1	Acinetobacter baumannii	Acinetobacter_baumannii	Acinetobacter_baumannii	Acinetobacter_baumannii	Acinetobacter_baumannii	Acinetobacter_baumannii	Acinetobacter_baumannii
Acinetobacter	Acinetobacter_baumannii	GCF_009740145.1	ASM974014v1	Acinetobacter baumannii	Acinetobacter_baumannii	Acinetobacter_baumannii	Acinetobacter_baumannii	Acinetobacter_baumannii	Acinetobacter_baumannii	Acinetobacter_baumannii
Acinetobacter	Acinetobacter_baumannii	GCF_009759685.1	ASM975968v1	Acinetobacter baumannii	Acinetobacter_baumannii	Acinetobacter_baumannii	Acinetobacter_baumannii	Acinetobacter_baumannii	Acinetobacter_baumannii	Acinetobacter_baumannii
Acinetobacter	Acinetobacter_baumannii	GCF_009833005.1	ASM983300v1	Acinetobacter baumannii	Acinetobacter_baumannii	Acinetobacter_baumannii	Acinetobacter_baumannii	Acinetobacter_baumannii	Acinetobacter_baumannii	Acinetobacter_baumannii
Acinetobacter	Acinetobacter_baumannii	GCF_011067065.1	ASM1106706v1	Acinetobacter baumannii	Acinetobacter_baumannii	Acinetobacter_baumannii	Acinetobacter_baumannii	Acinetobacter_baumannii	Acinetobacter_baumannii	Acinetobacter_baumannii
Acinetobacter	Acinetobacter_baumannii	GCF_012272715.1	ASM1227271v1	Acinetobacter baumannii	Acinetobacter_baumannii	Acinetobacter_baumannii	Acinetobacter_baumannii	Acinetobacter_baumannii	Acinetobacter_baumannii	Acinetobacter_baumannii
Acinetobacter	Acinetobacter_baumannii	GCF_012272735.1	ASM1227273v1	Acinetobacter baumannii	Acinetobacter_baumannii	Acinetobacter_baumannii	Acinetobacter_baumannii	Acinetobacter_baumannii	Acinetobacter_baumannii	Acinetobacter_baumannii
Acinetobacter	Acinetobacter_baumannii	GCF_012272755.1	ASM1227275v1	Acinetobacter baumannii	Acinetobacter_baumannii	Acinetobacter_baumannii	Acinetobacter_baumannii	Acinetobacter_baumannii	Acinetobacter_baumannii	Acinetobacter_baumannii
Acinetobacter	Acinetobacter_baumannii	GCF_012272775.1	ASM1227277v1	Acinetobacter baumannii	Acinetobacter_baumannii	Acinetobacter_baumannii	Acinetobacter_baumannii	Acinetobacter_baumannii	Acinetobacter_baumannii	Acinetobacter_baumannii
Acinetobacter	Acinetobacter_baumannii	GCF_012272795.1	ASM1227279v1	Acinetobacter baumannii	Acinetobacter_baumannii	Acinetobacter_baumannii	Acinetobacter_baumannii	Acinetobacter_baumannii	Acinetobacter_baumannii	Acinetobacter_baumannii
Acinetobacter	Acinetobacter_baumannii	GCF_012931605.1	ASM1293160v1	Acinetobacter baumannii	Acinetobacter_baumannii	Acinetobacter_baumannii	Acinetobacter_baumannii	Acinetobacter_baumannii	Acinetobacter_baumannii	Acinetobacter_pittii
Acinetobacter	Acinetobacter_baumannii	GCF_012931625.1	ASM1293162v1	Acinetobacter baumannii	Acinetobacter_baumannii	Acinetobacter_baumannii	Acinetobacter_baumannii	Acinetobacter_baumannii	Acinetobacter_baumannii	Acinetobacter_pittii
Acinetobacter	Acinetobacter_baumannii	GCF_012931645.1	ASM1293164v1	Acinetobacter baumannii	Acinetobacter_baumannii	Acinetobacter_baumannii	Acinetobacter_baumannii	Acinetobacter_baumannii	Acinetobacter_baumannii	Acinetobacter_pittii
Acinetobacter	Acinetobacter_baumannii	GCF_012931665.1	ASM1293166v1	Acinetobacter baumannii	Acinetobacter_baumannii	Acinetobacter_baumannii	Acinetobacter_baumannii	Acinetobacter_baumannii	Acinetobacter_baumannii	Acinetobacter_baumannii
Acinetobacter	Acinetobacter_baumannii	GCF_012934905.1	ASM1293490v1	Acinetobacter baumannii	Acinetobacter_baumannii	Acinetobacter_baumannii	Acinetobacter_baumannii	Acinetobacter_baumannii	Acinetobacter_baumannii	Acinetobacter_baumannii
Acinetobacter	Acinetobacter_baumannii	GCF_012934925.1	ASM1293492v1	Acinetobacter baumannii	Acinetobacter_baumannii	Acinetobacter_baumannii	Acinetobacter_baumannii	Acinetobacter_baumannii	Acinetobacter_baumannii	Acinetobacter_baumannii
Acinetobacter	Acinetobacter_baumannii	GCF_012934945.1	ASM1293494v1	Acinetobacter baumannii	Acinetobacter_baumannii	Acinetobacter_baumannii	Acinetobacter_baumannii	Acinetobacter_baumannii	Acinetobacter_baumannii	Acinetobacter_baumannii
Acinetobacter	Acinetobacter_baumannii	GCF_012934965.1	ASM1293496v1	Acinetobacter baumannii	Acinetobacter_baumannii	Acinetobacter_baumannii	Acinetobacter_baumannii	Acinetobacter_baumannii	Acinetobacter_baumannii	Acinetobacter_baumannii
Acinetobacter	Acinetobacter_baumannii	GCF_012934985.1	ASM1293498v1	Acinetobacter baumannii	Acinetobacter_baumannii	Acinetobacter_baumannii	Acinetobacter_baumannii	Acinetobacter_baumannii	Acinetobacter_baumannii	Acinetobacter_baumannii
Acinetobacter	Acinetobacter_baumannii	GCF_012935005.1	ASM1293500v1	Acinetobacter baumannii	Acinetobacter_baumannii	Acinetobacter_baumannii	Acinetobacter_baumannii	Acinetobacter_baumannii	Acinetobacter_baumannii	Acinetobacter_baumannii
Acinetobacter	Acinetobacter_baumannii	GCF_012935025.1	ASM1293502v1	Acinetobacter baumannii	Acinetobacter_baumannii	Acinetobacter_baumannii	Acinetobacter_baumannii	Acinetobacter_baumannii	Acinetobacter_baumannii	Acinetobacter_baumannii
Acinetobacter	Acinetobacter_baumannii	GCF_012935045.1	ASM1293504v1	Acinetobacter baumannii	Acinetobacter_baumannii	Acinetobacter_baumannii	Acinetobacter_baumannii	Acinetobacter_baumannii	Acinetobacter_baumannii	Acinetobacter_baumannii
Acinetobacter	Acinetobacter_baumannii	GCF_012935065.1	ASM1293506v1	Acinetobacter baumannii	Acinetobacter_baumannii	Acinetobacter_baumannii	Acinetobacter_baumannii	Acinetobacter_baumannii	Acinetobacter_baumannii	Acinetobacter_baumannii
Acinetobacter	Acinetobacter_baumannii	GCF_012935085.1	ASM1293508v1	Acinetobacter baumannii	Acinetobacter_baumannii	Acinetobacter_baumannii	Acinetobacter_baumannii	Acinetobacter_baumannii	Acinetobacter_baumannii	Acinetobacter_baumannii
Acinetobacter	Acinetobacter_baumannii	GCF_012935105.1	ASM1293510v1	Acinetobacter baumannii	Acinetobacter_baumannii	Acinetobacter_baumannii	Acinetobacter_baumannii	Acinetobacter_baumannii	Acinetobacter_baumannii	Acinetobacter_pittii
Acinetobacter	Acinetobacter_baumannii	GCF_012935125.1	ASM1293512v1	Acinetobacter baumannii	Acinetobacter_baumannii	Acinetobacter_baumannii	Acinetobacter_baumannii	Acinetobacter_baumannii	Acinetobacter_baumannii	Acinetobacter_baumannii
Acinetobacter	Acinetobacter_baumannii	GCF_012935145.1	ASM1293514v1	Acinetobacter baumannii	Acinetobacter_baumannii	Acinetobacter_baumannii	Acinetobacter_baumannii	Acinetobacter_baumannii	Acinetobacter_baumannii	Acinetobacter_baumannii
Acinetobacter	Acinetobacter_baumannii	GCF_012935165.1	ASM1293516v1	Acinetobacter baumannii	Acinetobacter_baumannii	Acinetobacter_baumannii	Acinetobacter_baumannii	Acinetobacter_baumannii	Acinetobacter_baumannii	Acinetobacter_baumannii
Acinetobacter	Acinetobacter_baumannii	GCF_012935185.1	ASM1293518v1	Acinetobacter baumannii	Acinetobacter_baumannii	Acinetobacter_baumannii	Acinetobacter_baumannii	Acinetobacter_baumannii	Acinetobacter_baumannii	Acinetobacter_baumannii
Acinetobacter	Acinetobacter_baumannii	GCF_012974585.1	ASM1297458v1	Acinetobacter baumannii	Acinetobacter_baumannii	Acinetobacter_baumannii	Acinetobacter_baumannii	Acinetobacter_baumannii	Acinetobacter_baumannii	Acinetobacter_baumannii
Acinetobacter	Acinetobacter_baumannii	GCF_012974845.1	ASM1297484v1	Acinetobacter baumannii	Acinetobacter_baumannii	Acinetobacter_baumannii	Acinetobacter_baumannii	Acinetobacter_baumannii	Acinetobacter_baumannii	Acinetobacter_baumannii
Acinetobacter	Acinetobacter_baumannii	GCF_013305465.1	ASM1330546v1	Acinetobacter baumannii	Acinetobacter_baumannii	Acinetobacter_baumannii	Acinetobacter_baumannii	Acinetobacter_baumannii	Acinetobacter_baumannii	Acinetobacter_baumannii
Acinetobacter	Acinetobacter_baumannii	GCF_013372085.1	ASM1337208v1	Acinetobacter baumannii ATCC 17978	Acinetobacter_baumannii	Acinetobacter_baumannii	Acinetobacter_baumannii	Acinetobacter_baumannii	Acinetobacter_baumannii	Acinetobacter_baumannii
Acinetobacter	Acinetobacter_baumannii	GCF_013376855.2	ASM1337685v2	Acinetobacter baumannii	Acinetobacter_baumannii	Acinetobacter_baumannii	Acinetobacter_baumannii	Acinetobacter_baumannii	Acinetobacter_baumannii	Acinetobacter_baumannii
Acinetobacter	Acinetobacter_baumannii	GCF_013377175.1	ASM1337717v1	Acinetobacter baumannii	Acinetobacter_baumannii	Acinetobacter_baumannii	Acinetobacter_baumannii	Acinetobacter_baumannii	Acinetobacter_baumannii	Acinetobacter_baumannii
Acinetobacter	Acinetobacter_baumannii	GCF_013394265.1	ASM1339426v1	Acinetobacter baumannii	Acinetobacter_baumannii	Acinetobacter_baumannii	Acinetobacter_baumannii	Acinetobacter_baumannii	Acinetobacter_baumannii	Acinetobacter_pittii
Acinetobacter	Acinetobacter_baumannii	GCF_013394285.1	ASM1339428v1	Acinetobacter baumannii	Acinetobacter_baumannii	Acinetobacter_baumannii	Acinetobacter_baumannii	Acinetobacter_baumannii	Acinetobacter_baumannii	Acinetobacter_baumannii
Acinetobacter	Acinetobacter_baumannii	GCF_013416255.1	ASM1341625v1	Acinetobacter baumannii	Acinetobacter_baumannii	Acinetobacter_baumannii	Acinetobacter_baumannii	Acinetobacter_baumannii	Acinetobacter_baumannii	Acinetobacter_baumannii
Acinetobacter	Acinetobacter_baumannii	GCF_013416275.1	ASM1341627v1	Acinetobacter baumannii	Acinetobacter_baumannii	Acinetobacter_baumannii	Acinetobacter_baumannii	Acinetobacter_baumannii	Acinetobacter_baumannii	Acinetobacter_baumannii
Acinetobacter	Acinetobacter_baumannii	GCF_013787185.1	ASM1378718v1	Acinetobacter baumannii	Acinetobacter_baumannii	Acinetobacter_baumannii	Acinetobacter_baumannii	Acinetobacter_baumannii	Acinetobacter_baumannii	Acinetobacter_baumannii
Acinetobacter	Acinetobacter_baumannii	GCF_014159355.1	ASM1415935v1	Acinetobacter baumannii	Acinetobacter_baumannii	Acinetobacter_baumannii	Acinetobacter_baumannii	Acinetobacter_baumannii	Acinetobacter_baumannii	Acinetobacter_pittii
Acinetobacter	Acinetobacter_baumannii	GCF_014169655.1	ASM1416965v1	Acinetobacter baumannii	Acinetobacter_baumannii	Acinetobacter_baumannii	Acinetobacter_baumannii	Acinetobacter_baumannii	Acinetobacter_baumannii	Acinetobacter_pittii
Acinetobacter	Acinetobacter_baumannii	GCF_014267385.1	ASM1426738v1	Acinetobacter baumannii	Acinetobacter_baumannii	Acinetobacter_baumannii	Acinetobacter_baumannii	Acinetobacter_baumannii	Acinetobacter_baumannii	Acinetobacter_baumannii
Acinetobacter	Acinetobacter_baumannii	GCF_014322245.1	ASM1432224v1	Acinetobacter baumannii	Acinetobacter_baumannii	Acinetobacter_baumannii	Acinetobacter_baumannii	Acinetobacter_baumannii	Acinetobacter_baumannii	Acinetobacter_baumannii
Acinetobacter	Acinetobacter_baumannii	GCF_014672735.1	ASM1467273v1	Acinetobacter baumannii	Acinetobacter_baumannii	Acinetobacter_baumannii	Acinetobacter_baumannii	Acinetobacter_baumannii	Acinetobacter_baumannii	Acinetobacter_baumannii
Acinetobacter	Acinetobacter_baumannii	GCF_014672755.1	ASM1467275v1	Acinetobacter baumannii	Acinetobacter_baumannii	Acinetobacter_baumannii	Acinetobacter_baumannii	Acinetobacter_baumannii	Acinetobacter_baumannii	Acinetobacter_baumannii
Acinetobacter	Acinetobacter_baumannii	GCF_014672775.1	ASM1467277v1	Acinetobacter baumannii	Acinetobacter_baumannii	Acinetobacter_baumannii	Acinetobacter_baumannii	Acinetobacter_baumannii	Acinetobacter_baumannii	Acinetobacter_baumannii
Acinetobacter	Acinetobacter_baumannii	GCF_014705785.1	ASM1470578v1	Acinetobacter baumannii	Acinetobacter_baumannii	Acinetobacter_baumannii	Acinetobacter_baumannii	Acinetobacter_baumannii	Acinetobacter_baumannii	Acinetobacter_baumannii
Acinetobacter	Acinetobacter_baumannii	GCF_014705805.1	ASM1470580v1	Acinetobacter baumannii	Acinetobacter_baumannii	Acinetobacter_baumannii	Acinetobacter_baumannii	Acinetobacter_baumannii	Acinetobacter_baumannii	Acinetobacter_baumannii
Acinetobacter	Acinetobacter_baumannii	GCF_014705825.1	ASM1470582v1	Acinetobacter baumannii	Acinetobacter_baumannii	Acinetobacter_baumannii	Acinetobacter_baumannii	Acinetobacter_baumannii	Acinetobacter_baumannii	Acinetobacter_baumannii
Acinetobacter	Acinetobacter_baumannii	GCF_014705845.1	ASM1470584v1	Acinetobacter baumannii	Acinetobacter_baumannii	Acinetobacter_baumannii	Acinetobacter_baumannii	Acinetobacter_baumannii	Acinetobacter_baumannii	Acinetobacter_baumannii
Acinetobacter	Acinetobacter_baumannii	GCF_014705865.1	ASM1470586v1	Acinetobacter baumannii	Acinetobacter_baumannii	Acinetobacter_baumannii	Acinetobacter_baumannii	Acinetobacter_baumannii	Acinetobacter_baumannii	Acinetobacter_baumannii
Acinetobacter	Acinetobacter_baumannii	GCF_014705885.1	ASM1470588v1	Acinetobacter baumannii	Acinetobacter_baumannii	Acinetobacter_baumannii	Acinetobacter_baumannii	Acinetobacter_baumannii	Acinetobacter_baumannii	Acinetobacter_baumannii
Acinetobacter	Acinetobacter_baumannii	GCF_014874575.1	ASM1487457v1	Acinetobacter baumannii	Acinetobacter_baumannii	Acinetobacter_baumannii	Acinetobacter_baumannii	Acinetobacter_baumannii	Acinetobacter_baumannii	Acinetobacter_baumannii
Acinetobacter	Acinetobacter_baumannii	GCF_015571935.1	ASM1557193v1	Acinetobacter baumannii	Acinetobacter_baumannii	Acinetobacter_baumannii	Acinetobacter_baumannii	Acinetobacter_baumannii	Acinetobacter_baumannii	Acinetobacter_baumannii
Acinetobacter	Acinetobacter_baumannii	GCF_015732435.1	ASM1573243v1	Acinetobacter baumannii	Acinetobacter_baumannii	Acinetobacter_baumannii	Acinetobacter_baumannii	Acinetobacter_baumannii	Acinetobacter_baumannii	Acinetobacter_baumannii
Acinetobacter	Acinetobacter_baumannii	GCF_015870765.1	ASM1587076v1	Acinetobacter baumannii	Acinetobacter_baumannii	Acinetobacter_baumannii	Acinetobacter_baumannii	Acinetobacter_baumannii	Acinetobacter_baumannii	Acinetobacter_baumannii
Acinetobacter	Acinetobacter_baumannii	GCF_015870965.1	ASM1587096v1	Acinetobacter baumannii	Acinetobacter_baumannii	Acinetobacter_baumannii	Acinetobacter_baumannii	Acinetobacter_baumannii	Acinetobacter_baumannii	Acinetobacter_baumannii
Acinetobacter	Acinetobacter_baumannii	GCF_015910475.1	ASM1591047v1	Acinetobacter baumannii	Acinetobacter_baumannii	Acinetobacter_baumannii	Acinetobacter_baumannii	Acinetobacter_baumannii	Acinetobacter_baumannii	Acinetobacter_baumannii
Acinetobacter	Acinetobacter_baumannii	GCF_016127515.1	ASM1612751v1	Acinetobacter baumannii	Acinetobacter_baumannii	Acinetobacter_baumannii	Acinetobacter_baumannii	Acinetobacter_baumannii	Acinetobacter_baumannii	Acinetobacter_baumannii
Acinetobacter	Acinetobacter_baumannii	GCF_016350005.1	ASM1635000v1	Acinetobacter baumannii	Acinetobacter_baumannii	Acinetobacter_baumannii	Acinetobacter_baumannii	Acinetobacter_baumannii	Acinetobacter_baumannii	Acinetobacter_baumannii
Acinetobacter	Acinetobacter_baumannii	GCF_016350065.1	ASM1635006v1	Acinetobacter baumannii	Acinetobacter_baumannii	Acinetobacter_baumannii	Acinetobacter_baumannii	Acinetobacter_baumannii	Acinetobacter_baumannii	Acinetobacter_baumannii
Acinetobacter	Acinetobacter_baumannii	GCF_016350085.1	ASM1635008v1	Acinetobacter baumannii	Acinetobacter_baumannii	Acinetobacter_baumannii	Acinetobacter_baumannii	Acinetobacter_baumannii	Acinetobacter_baumannii	Acinetobacter_baumannii
Acinetobacter	Acinetobacter_baumannii	GCF_016350105.1	ASM1635010v1	Acinetobacter baumannii	Acinetobacter_baumannii	Acinetobacter_baumannii	Acinetobacter_baumannii	Acinetobacter_baumannii	Acinetobacter_baumannii	Acinetobacter_baumannii
Acinetobacter	Acinetobacter_baumannii	GCF_016864295.1	ASM1686429v1	Acinetobacter baumannii	Acinetobacter_baumannii	Acinetobacter_baumannii	Acinetobacter_baumannii	Acinetobacter_baumannii	Acinetobacter_baumannii	Acinetobacter_baumannii
Acinetobacter	Acinetobacter_baumannii	GCF_016864315.2	ASM1686431v2	Acinetobacter baumannii	Acinetobacter_baumannii	Acinetobacter_baumannii	Acinetobacter_baumannii	Acinetobacter_baumannii	Acinetobacter_baumannii	Acinetobacter_baumannii
Acinetobacter	Acinetobacter_baumannii	GCF_016864335.2	ASM1686433v2	Acinetobacter baumannii	Acinetobacter_baumannii	Acinetobacter_baumannii	Acinetobacter_baumannii	Acinetobacter_baumannii	Acinetobacter_baumannii	Acinetobacter_baumannii
Acinetobacter	Acinetobacter_baumannii	GCF_016864915.1	ASM1686491v1	Acinetobacter baumannii	Acinetobacter_baumannii	Acinetobacter_baumannii	Acinetobacter_baumannii	Acinetobacter_baumannii	Acinetobacter_baumannii	Acinetobacter_baumannii
Acinetobacter	Acinetobacter_baumannii	GCF_016865465.1	ASM1686546v1	Acinetobacter baumannii	Acinetobacter_baumannii	Acinetobacter_baumannii	Acinetobacter_baumannii	Acinetobacter_baumannii	Acinetobacter_baumannii	Acinetobacter_baumannii
Acinetobacter	Acinetobacter_baumannii	GCF_016903135.1	ASM1690313v1	Acinetobacter baumannii	Acinetobacter_baumannii	Acinetobacter_baumannii	Acinetobacter_baumannii	Acinetobacter_baumannii	Acinetobacter_baumannii	Acinetobacter_baumannii
Acinetobacter	Acinetobacter_baumannii	GCF_016903215.1	ASM1690321v1	Acinetobacter baumannii	Acinetobacter_baumannii	Acinetobacter_baumannii	Acinetobacter_baumannii	Acinetobacter_baumannii	Acinetobacter_baumannii	Acinetobacter_baumannii
Acinetobacter	Acinetobacter_baumannii	GCF_016919505.2	ASM1691950v2	Acinetobacter baumannii	Acinetobacter_baumannii	Acinetobacter_baumannii	Acinetobacter_baumannii	Acinetobacter_baumannii	Acinetobacter_baumannii	Acinetobacter_baumannii
Acinetobacter	Acinetobacter_baumannii	GCF_016919525.1	ASM1691952v2	Acinetobacter baumannii	Acinetobacter_baumannii	Acinetobacter_baumannii	Acinetobacter_baumannii	Acinetobacter_baumannii	Acinetobacter_baumannii	Acinetobacter_baumannii
Acinetobacter	Acinetobacter_baumannii	GCF_017096325.2	ASM1709632v2	Acinetobacter baumannii	Acinetobacter_baumannii	Acinetobacter_baumannii	Acinetobacter_baumannii	Acinetobacter_baumannii	Acinetobacter_baumannii	Acinetobacter_baumannii
Acinetobacter	Acinetobacter_baumannii	GCF_017096345.2	ASM1709634v2	Acinetobacter baumannii	Acinetobacter_baumannii	Acinetobacter_baumannii	Acinetobacter_baumannii	Acinetobacter_baumannii	Acinetobacter_baumannii	Acinetobacter_baumannii
Acinetobacter	Acinetobacter_baumannii	GCF_017096365.2	ASM1709636v2	Acinetobacter baumannii	Acinetobacter_baumannii	Acinetobacter_baumannii	Acinetobacter_baumannii	Acinetobacter_baumannii	Acinetobacter_baumannii	Acinetobacter_baumannii
Acinetobacter	Acinetobacter_baumannii	GCF_017096385.2	ASM1709638v2	Acinetobacter baumannii	Acinetobacter_baumannii	Acinetobacter_baumannii	Acinetobacter_baumannii	Acinetobacter_baumannii	Acinetobacter_baumannii	Acinetobacter_baumannii
Acinetobacter	Acinetobacter_baumannii	GCF_017096405.2	ASM1709640v2	Acinetobacter baumannii	Acinetobacter_baumannii	Acinetobacter_baumannii	Acinetobacter_baumannii	Acinetobacter_baumannii	Acinetobacter_baumannii	Acinetobacter_baumannii
Acinetobacter	Acinetobacter_baumannii	GCF_017096425.2	ASM1709642v2	Acinetobacter baumannii	Acinetobacter_baumannii	Acinetobacter_baumannii	Acinetobacter_baumannii	Acinetobacter_baumannii	Acinetobacter_baumannii	Acinetobacter_baumannii
Acinetobacter	Acinetobacter_baumannii	GCF_017098185.2	ASM1709818v2	Acinetobacter baumannii	Acinetobacter_baumannii	Acinetobacter_baumannii	Acinetobacter_baumannii	Acinetobacter_baumannii	Acinetobacter_baumannii	Acinetobacter_baumannii
Acinetobacter	Acinetobacter_baumannii	GCF_017098205.2	ASM1709820v2	Acinetobacter baumannii	Acinetobacter_baumannii	Acinetobacter_baumannii	Acinetobacter_baumannii	Acinetobacter_baumannii	Acinetobacter_baumannii	Acinetobacter_baumannii
Acinetobacter	Acinetobacter_baumannii	GCF_017098225.2	ASM1709822v2	Acinetobacter baumannii	Acinetobacter_baumannii	Acinetobacter_baumannii	Acinetobacter_baumannii	Acinetobacter_baumannii	Acinetobacter_baumannii	Acinetobacter_baumannii
Acinetobacter	Acinetobacter_baumannii	GCF_017098245.2	ASM1709824v2	Acinetobacter baumannii	Acinetobacter_baumannii	Acinetobacter_baumannii	Acinetobacter_baumannii	Acinetobacter_baumannii	Acinetobacter_baumannii	Acinetobacter_baumannii
Acinetobacter	Acinetobacter_baumannii	GCF_017639875.1	ASM1763987v1	Acinetobacter baumannii	Acinetobacter_baumannii	Acinetobacter_baumannii	Acinetobacter_baumannii	Acinetobacter_baumannii	Acinetobacter_baumannii	Acinetobacter_pittii
Acinetobacter	Acinetobacter_baumannii	GCF_017723975.1	ASM1772397v1	Acinetobacter baumannii	Acinetobacter_baumannii	Acinetobacter_baumannii	Acinetobacter_baumannii	Acinetobacter_baumannii	Acinetobacter_baumannii	Acinetobacter_pittii
Acinetobacter	Acinetobacter_baumannii	GCF_017724115.1	ASM1772411v1	Acinetobacter baumannii	Acinetobacter_baumannii	Acinetobacter_baumannii	Acinetobacter_baumannii	Acinetobacter_baumannii	Acinetobacter_baumannii	Acinetobacter_pittii
Acinetobacter	Acinetobacter_baumannii	GCF_017724155.1	ASM1772415v1	Acinetobacter baumannii	Acinetobacter_baumannii	Acinetobacter_baumannii	Acinetobacter_baumannii	Acinetobacter_baumannii	Acinetobacter_baumannii	Acinetobacter_pittii
Acinetobacter	Acinetobacter_baumannii	GCF_017724195.1	ASM1772419v1	Acinetobacter baumannii	Acinetobacter_baumannii	Acinetobacter_baumannii	Acinetobacter_baumannii	Acinetobacter_baumannii	Acinetobacter_baumannii	Acinetobacter_pittii
Acinetobacter	Acinetobacter_baumannii	GCF_017724215.1	ASM1772421v1	Acinetobacter baumannii	Acinetobacter_baumannii	Acinetobacter_baumannii	Acinetobacter_baumannii	Acinetobacter_baumannii	Acinetobacter_baumannii	Acinetobacter_pittii
Acinetobacter	Acinetobacter_baumannii	GCF_017726495.1	ASM1772649v1	Acinetobacter baumannii	Acinetobacter_baumannii	Acinetobacter_baumannii	Acinetobacter_baumannii	Acinetobacter_baumannii	Acinetobacter_baumannii	Acinetobacter_pittii
Acinetobacter	Acinetobacter_baumannii	GCF_017726555.1	ASM1772655v1	Acinetobacter baumannii	Acinetobacter_baumannii	Acinetobacter_baumannii	Acinetobacter_baumannii	Acinetobacter_baumannii	Acinetobacter_baumannii	Acinetobacter_pittii
Acinetobacter	Acinetobacter_baumannii	GCF_017726575.1	ASM1772657v1	Acinetobacter baumannii	Acinetobacter_baumannii	Acinetobacter_baumannii	Acinetobacter_baumannii	Acinetobacter_baumannii	Acinetobacter_baumannii	Acinetobacter_baumannii
Acinetobacter	Acinetobacter_baumannii	GCF_017742855.1	ASM1774285v1	Acinetobacter baumannii	Acinetobacter_baumannii	Acinetobacter_baumannii	Acinetobacter_baumannii	Acinetobacter_baumannii	Acinetobacter_baumannii	Acinetobacter_pittii
Acinetobacter	Acinetobacter_baumannii	GCF_017753625.1	ASM1775362v1	Acinetobacter baumannii	Acinetobacter_baumannii	Acinetobacter_baumannii	Acinetobacter_baumannii	Acinetobacter_baumannii	Acinetobacter_baumannii	Acinetobacter_baumannii
Acinetobacter	Acinetobacter_baumannii	GCF_018135585.1	ASM1813558v1	Acinetobacter baumannii	Acinetobacter_baumannii	Acinetobacter_baumannii	Acinetobacter_baumannii	Acinetobacter_baumannii	Acinetobacter_baumannii	Acinetobacter_pittii
Acinetobacter	Acinetobacter_baumannii	GCF_018454385.1	ASM1845438v1	Acinetobacter baumannii	Acinetobacter_baumannii	Acinetobacter_baumannii	Acinetobacter_baumannii	Acinetobacter_baumannii	Acinetobacter_baumannii	Acinetobacter_baumannii
Acinetobacter	Acinetobacter_baumannii	GCF_018604365.1	ASM1860436v1	Acinetobacter baumannii	Acinetobacter_baumannii	Acinetobacter_baumannii	Acinetobacter_baumannii	Acinetobacter_baumannii	Acinetobacter_baumannii	Acinetobacter_baumannii
Acinetobacter	Acinetobacter_baumannii	GCF_018808925.1	ASM1880892v1	Acinetobacter baumannii	Acinetobacter_baumannii	Acinetobacter_baumannii	Acinetobacter_baumannii	Acinetobacter_baumannii	Acinetobacter_baumannii	Acinetobacter_baumannii
Acinetobacter	Acinetobacter_baumannii	GCF_018831125.1	ASM1883112v1	Acinetobacter baumannii	Acinetobacter_baumannii	Acinetobacter_baumannii	Acinetobacter_baumannii	Acinetobacter_baumannii	Acinetobacter_baumannii	Acinetobacter_baumannii
Acinetobacter	Acinetobacter_baumannii	GCF_018831465.1	ASM1883146v1	Acinetobacter baumannii	Acinetobacter_baumannii	Acinetobacter_baumannii	Acinetobacter_baumannii	Acinetobacter_baumannii	Acinetobacter_baumannii	Acinetobacter_baumannii
Acinetobacter	Acinetobacter_baumannii	GCF_018831485.1	ASM1883148v1	Acinetobacter baumannii	Acinetobacter_baumannii	Acinetobacter_baumannii	Acinetobacter_baumannii	Acinetobacter_baumannii	Acinetobacter_baumannii	Acinetobacter_baumannii
Acinetobacter	Acinetobacter_baumannii	GCF_019076685.1	ASM1907668v1	Acinetobacter baumannii	Acinetobacter_baumannii	Acinetobacter_baumannii	Acinetobacter_baumannii	Acinetobacter_baumannii	Acinetobacter_baumannii	Acinetobacter_pittii
Acinetobacter	Acinetobacter_baumannii	GCF_019331655.1	ASM1933165v1	Acinetobacter baumannii ATCC 19606 = CIP 70.34 = JCM 6841	Acinetobacter_baumannii	Acinetobacter_baumannii	Acinetobacter_baumannii	Acinetobacter_baumannii	Acinetobacter_baumannii	Acinetobacter_baumannii
Acinetobacter	Acinetobacter_baumannii	GCF_019356075.1	ASM1935607v1	Acinetobacter baumannii	Acinetobacter_baumannii	Acinetobacter_baumannii	Acinetobacter_baumannii	Acinetobacter_baumannii	Acinetobacter_baumannii	Acinetobacter_baumannii
Acinetobacter	Acinetobacter_baumannii	GCF_019356215.1	ASM1935621v1	Acinetobacter baumannii	Acinetobacter_baumannii	Acinetobacter_baumannii	Acinetobacter_baumannii	Acinetobacter_baumannii	Acinetobacter_baumannii	Acinetobacter_baumannii
Acinetobacter	Acinetobacter_baumannii	GCF_019457715.1	ASM1945771v1	Acinetobacter baumannii	Acinetobacter_baumannii	Acinetobacter_baumannii	Acinetobacter_baumannii	Acinetobacter_baumannii	Acinetobacter_baumannii	Acinetobacter_baumannii
Acinetobacter	Acinetobacter_baumannii	GCF_019458485.1	ASM1945848v1	Acinetobacter baumannii	Acinetobacter_baumannii	Acinetobacter_baumannii	Acinetobacter_baumannii	Acinetobacter_baumannii	Acinetobacter_baumannii	Acinetobacter_baumannii
Acinetobacter	Acinetobacter_baumannii	GCF_019703285.1	ASM1970328v1	Acinetobacter baumannii	Acinetobacter_baumannii	Acinetobacter_baumannii	Acinetobacter_baumannii	Acinetobacter_baumannii	Acinetobacter_baumannii	Acinetobacter_pittii
Acinetobacter	Acinetobacter_baumannii	GCF_019903155.1	ASM1990315v1	Acinetobacter baumannii	Acinetobacter_baumannii	Acinetobacter_baumannii	Acinetobacter_baumannii	Acinetobacter_baumannii	Acinetobacter_baumannii	Acinetobacter_baumannii
Acinetobacter	Acinetobacter_baumannii	GCF_019903175.1	ASM1990317v1	Acinetobacter baumannii	Acinetobacter_baumannii	Acinetobacter_baumannii	Acinetobacter_baumannii	Acinetobacter_baumannii	Acinetobacter_baumannii	Acinetobacter_pittii
Acinetobacter	Acinetobacter_baumannii	GCF_019903195.1	ASM1990319v1	Acinetobacter baumannii	Acinetobacter_baumannii	Acinetobacter_baumannii	Acinetobacter_baumannii	Acinetobacter_baumannii	Acinetobacter_baumannii	Acinetobacter_pittii
Acinetobacter	Acinetobacter_baumannii	GCF_019903215.1	ASM1990321v1	Acinetobacter baumannii	Acinetobacter_baumannii	Acinetobacter_baumannii	Acinetobacter_baumannii	Acinetobacter_baumannii	Acinetobacter_baumannii	Acinetobacter_baumannii
Acinetobacter	Acinetobacter_baumannii	GCF_019997865.1	ASM1999786v1	Acinetobacter baumannii	Acinetobacter_baumannii	Acinetobacter_baumannii	Acinetobacter_baumannii	Acinetobacter_baumannii	Acinetobacter_baumannii	Acinetobacter_baumannii
Acinetobacter	Acinetobacter_baumannii	GCF_020132105.1	ASM2013210v1	Acinetobacter baumannii	Acinetobacter_baumannii	Acinetobacter_baumannii	Acinetobacter_baumannii	Acinetobacter_baumannii	Acinetobacter_baumannii	Acinetobacter_baumannii
Acinetobacter	Acinetobacter_baumannii	GCF_020271605.1	ASM2027160v1	Acinetobacter baumannii	Acinetobacter_baumannii	Acinetobacter_baumannii	Acinetobacter_baumannii	Acinetobacter_baumannii	Acinetobacter_baumannii	Acinetobacter_baumannii
Acinetobacter	Acinetobacter_baumannii	GCF_020520325.1	ASM2052032v1	Acinetobacter baumannii	Acinetobacter_baumannii	Acinetobacter_baumannii	Acinetobacter_baumannii	Acinetobacter_baumannii	Acinetobacter_baumannii	Acinetobacter_baumannii
Acinetobacter	Acinetobacter_baumannii	GCF_020520345.1	ASM2052034v1	Acinetobacter baumannii	Acinetobacter_baumannii	Acinetobacter_baumannii	Acinetobacter_baumannii	Acinetobacter_baumannii	Acinetobacter_baumannii	Acinetobacter_baumannii
Acinetobacter	Acinetobacter_baumannii	GCF_020520365.1	ASM2052036v1	Acinetobacter baumannii	Acinetobacter_baumannii	Acinetobacter_baumannii	Acinetobacter_baumannii	Acinetobacter_baumannii	Acinetobacter_baumannii	Acinetobacter_baumannii
Acinetobacter	Acinetobacter_baumannii	GCF_020520385.1	ASM2052038v1	Acinetobacter baumannii	Acinetobacter_baumannii	Acinetobacter_baumannii	Acinetobacter_baumannii	Acinetobacter_baumannii	Acinetobacter_baumannii	Acinetobacter_baumannii
Acinetobacter	Acinetobacter_baumannii	GCF_020520405.1	ASM2052040v1	Acinetobacter baumannii	Acinetobacter_baumannii	Acinetobacter_baumannii	Acinetobacter_baumannii	Acinetobacter_baumannii	Acinetobacter_baumannii	Acinetobacter_baumannii
Acinetobacter	Acinetobacter_baumannii	GCF_020810655.1	ASM2081065v1	Acinetobacter baumannii	Acinetobacter_baumannii	Acinetobacter_baumannii	Acinetobacter_baumannii	Acinetobacter_baumannii	Acinetobacter_baumannii	Acinetobacter_baumannii
Acinetobacter	Acinetobacter_baumannii	GCF_020906565.1	ASM2090656v1	Acinetobacter baumannii	Acinetobacter_baumannii	Acinetobacter_baumannii	Acinetobacter_baumannii	Acinetobacter_baumannii	Acinetobacter_baumannii	Acinetobacter_baumannii
Acinetobacter	Acinetobacter_baumannii	GCF_020911985.1	ASM2091198v1	Acinetobacter baumannii	Acinetobacter_baumannii	Acinetobacter_baumannii	Acinetobacter_baumannii	Acinetobacter_baumannii	Acinetobacter_baumannii	Acinetobacter_baumannii
Acinetobacter	Acinetobacter_baumannii	GCF_020912005.1	ASM2091200v1	Acinetobacter baumannii	Acinetobacter_baumannii	Acinetobacter_baumannii	Acinetobacter_baumannii	Acinetobacter_baumannii	Acinetobacter_baumannii	Acinetobacter_baumannii
Acinetobacter	Acinetobacter_baumannii	GCF_020985285.1	ASM2098528v1	Acinetobacter baumannii	Acinetobacter_baumannii	Acinetobacter_baumannii	Acinetobacter_baumannii	Acinetobacter_baumannii	Acinetobacter_baumannii	Acinetobacter_baumannii
Acinetobacter	Acinetobacter_baumannii	GCF_021398135.1	ASM2139813v1	Acinetobacter baumannii	Acinetobacter_baumannii	Acinetobacter_baumannii	Acinetobacter_baumannii	Acinetobacter_baumannii	Acinetobacter_baumannii	Acinetobacter_baumannii
Acinetobacter	Acinetobacter_baumannii	GCF_021484905.1	ASM2148490v1	Acinetobacter baumannii	Acinetobacter_baumannii	Acinetobacter_baumannii	Acinetobacter_baumannii	Acinetobacter_baumannii	Acinetobacter_baumannii	Acinetobacter_baumannii
Acinetobacter	Acinetobacter_baumannii	GCF_021559695.1	ASM2155969v1	Acinetobacter baumannii	Acinetobacter_baumannii	Acinetobacter_baumannii	Acinetobacter_baumannii	Acinetobacter_baumannii	Acinetobacter_baumannii	Acinetobacter_baumannii
Acinetobacter	Acinetobacter_baumannii	GCF_021609965.1	ASM2160996v1	Acinetobacter baumannii	Acinetobacter_baumannii	Acinetobacter_baumannii	Acinetobacter_baumannii	Acinetobacter_baumannii	Acinetobacter_baumannii	Acinetobacter_baumannii
Acinetobacter	Acinetobacter_baumannii	GCF_021725415.1	ASM2172541v1	Acinetobacter baumannii	Acinetobacter_baumannii	Acinetobacter_baumannii	Acinetobacter_baumannii	Acinetobacter_baumannii	Acinetobacter_baumannii	Acinetobacter_baumannii
Acinetobacter	Acinetobacter_baumannii	GCF_021729465.1	ASM2172946v1	Acinetobacter baumannii	Acinetobacter_baumannii	Acinetobacter_baumannii	Acinetobacter_baumannii	Acinetobacter_baumannii	Acinetobacter_baumannii	Acinetobacter_pittii
Acinetobacter	Acinetobacter_baumannii	GCF_021730415.1	ASM2173041v1	Acinetobacter baumannii	Acinetobacter_baumannii	Acinetobacter_baumannii	Acinetobacter_baumannii	Acinetobacter_baumannii	Acinetobacter_baumannii	Acinetobacter_baumannii
Acinetobacter	Acinetobacter_baumannii	GCF_021764725.1	ASM2176472v1	Acinetobacter baumannii	Acinetobacter_baumannii	Acinetobacter_baumannii	Acinetobacter_baumannii	Acinetobacter_baumannii	Acinetobacter_baumannii	Acinetobacter_baumannii
Acinetobacter	Acinetobacter_baumannii	GCF_021899715.1	ASM2189971v1	Acinetobacter baumannii	Acinetobacter_baumannii	Acinetobacter_baumannii	Acinetobacter_baumannii	Acinetobacter_baumannii	Acinetobacter_baumannii	Acinetobacter_baumannii
Acinetobacter	Acinetobacter_baumannii	GCF_022369275.1	ASM2236927v1	Acinetobacter baumannii	Acinetobacter_baumannii	Acinetobacter_baumannii	Acinetobacter_baumannii	Acinetobacter_baumannii	Acinetobacter_baumannii	Acinetobacter_baumannii
Acinetobacter	Acinetobacter_baumannii	GCF_022369355.1	ASM2236935v1	Acinetobacter baumannii	Acinetobacter_baumannii	Acinetobacter_baumannii	Acinetobacter_baumannii	Acinetobacter_baumannii	Acinetobacter_baumannii	Acinetobacter_baumannii
Acinetobacter	Acinetobacter_baumannii	GCF_022429585.1	ASM2242958v1	Acinetobacter baumannii	Acinetobacter_baumannii	Acinetobacter_baumannii	Acinetobacter_baumannii	Acinetobacter_baumannii	Acinetobacter_baumannii	Acinetobacter_baumannii
Acinetobacter	Acinetobacter_baumannii	GCF_022459055.1	ASM2245905v1	Acinetobacter baumannii	Acinetobacter_baumannii	Acinetobacter_baumannii	Acinetobacter_baumannii	Acinetobacter_baumannii	Acinetobacter_baumannii	Acinetobacter_baumannii
Acinetobacter	Acinetobacter_baumannii	GCF_022459075.1	ASM2245907v1	Acinetobacter baumannii	Acinetobacter_baumannii	Acinetobacter_baumannii	Acinetobacter_baumannii	Acinetobacter_baumannii	Acinetobacter_baumannii	Acinetobacter_baumannii
Acinetobacter	Acinetobacter_baumannii	GCF_022459095.1	ASM2245909v1	Acinetobacter baumannii	Acinetobacter_baumannii	Acinetobacter_baumannii	Acinetobacter_baumannii	Acinetobacter_baumannii	Acinetobacter_baumannii	Acinetobacter_baumannii
Acinetobacter	Acinetobacter_baumannii	GCF_022459135.1	ASM2245913v1	Acinetobacter baumannii	Acinetobacter_baumannii	Acinetobacter_baumannii	Acinetobacter_baumannii	Acinetobacter_baumannii	Acinetobacter_baumannii	Acinetobacter_baumannii
Acinetobacter	Acinetobacter_baumannii	GCF_022459155.1	ASM2245915v1	Acinetobacter baumannii	Acinetobacter_baumannii	Acinetobacter_baumannii	Acinetobacter_baumannii	Acinetobacter_baumannii	Acinetobacter_baumannii	Acinetobacter_baumannii
Acinetobacter	Acinetobacter_baumannii	GCF_022459175.1	ASM2245917v1	Acinetobacter baumannii	Acinetobacter_baumannii	Acinetobacter_baumannii	Acinetobacter_baumannii	Acinetobacter_baumannii	Acinetobacter_baumannii	Acinetobacter_baumannii
Acinetobacter	Acinetobacter_baumannii	GCF_022459295.1	ASM2245929v1	Acinetobacter baumannii	Acinetobacter_baumannii	Acinetobacter_baumannii	Acinetobacter_baumannii	Acinetobacter_baumannii	Acinetobacter_baumannii	Acinetobacter_baumannii
Acinetobacter	Acinetobacter_baumannii	GCF_022459415.1	ASM2245941v1	Acinetobacter baumannii	Acinetobacter_baumannii	Acinetobacter_baumannii	Acinetobacter_baumannii	Acinetobacter_baumannii	Acinetobacter_baumannii	Acinetobacter_baumannii
Acinetobacter	Acinetobacter_baumannii	GCF_022459595.1	ASM2245959v1	Acinetobacter baumannii	Acinetobacter_baumannii	Acinetobacter_baumannii	Acinetobacter_baumannii	Acinetobacter_baumannii	Acinetobacter_baumannii	Acinetobacter_baumannii
Acinetobacter	Acinetobacter_baumannii	GCF_022459875.1	ASM2245987v1	Acinetobacter baumannii	Acinetobacter_baumannii	Acinetobacter_baumannii	Acinetobacter_baumannii	Acinetobacter_baumannii	Acinetobacter_baumannii	Acinetobacter_baumannii
Acinetobacter	Acinetobacter_baumannii	GCF_022460015.1	ASM2246001v1	Acinetobacter baumannii	Acinetobacter_baumannii	Acinetobacter_baumannii	Acinetobacter_baumannii	Acinetobacter_baumannii	Acinetobacter_baumannii	Acinetobacter_baumannii
Acinetobacter	Acinetobacter_baumannii	GCF_022460295.1	ASM2246029v1	Acinetobacter baumannii	Acinetobacter_baumannii	Acinetobacter_baumannii	Acinetobacter_baumannii	Acinetobacter_baumannii	Acinetobacter_baumannii	Acinetobacter_baumannii
Acinetobacter	Acinetobacter_baumannii	GCF_022460575.1	ASM2246057v1	Acinetobacter baumannii	Acinetobacter_baumannii	Acinetobacter_baumannii	Acinetobacter_baumannii	Acinetobacter_baumannii	Acinetobacter_baumannii	Acinetobacter_baumannii
Acinetobacter	Acinetobacter_baumannii	GCF_022466815.1	ASM2246681v1	Acinetobacter baumannii	Acinetobacter_baumannii	Acinetobacter_baumannii	Acinetobacter_baumannii	Acinetobacter_baumannii	Acinetobacter_baumannii	Acinetobacter_baumannii
Acinetobacter	Acinetobacter_baumannii	GCF_022466975.1	ASM2246697v1	Acinetobacter baumannii	Acinetobacter_baumannii	Acinetobacter_baumannii	Acinetobacter_baumannii	Acinetobacter_baumannii	Acinetobacter_baumannii	Acinetobacter_baumannii
Acinetobacter	Acinetobacter_baumannii	GCF_022467135.1	ASM2246713v1	Acinetobacter baumannii	Acinetobacter_baumannii	Acinetobacter_baumannii	Acinetobacter_baumannii	Acinetobacter_baumannii	Acinetobacter_baumannii	Acinetobacter_baumannii
Acinetobacter	Acinetobacter_baumannii	GCF_022467255.1	ASM2246725v1	Acinetobacter baumannii	Acinetobacter_baumannii	Acinetobacter_baumannii	Acinetobacter_baumannii	Acinetobacter_baumannii	Acinetobacter_baumannii	Acinetobacter_baumannii
Acinetobacter	Acinetobacter_baumannii	GCF_022467435.1	ASM2246743v1	Acinetobacter baumannii	Acinetobacter_baumannii	Acinetobacter_baumannii	Acinetobacter_baumannii	Acinetobacter_baumannii	Acinetobacter_baumannii	Acinetobacter_baumannii
Acinetobacter	Acinetobacter_baumannii	GCF_022467535.1	ASM2246753v1	Acinetobacter baumannii	Acinetobacter_baumannii	Acinetobacter_baumannii	Acinetobacter_baumannii	Acinetobacter_baumannii	Acinetobacter_baumannii	Acinetobacter_baumannii
Acinetobacter	Acinetobacter_baumannii	GCF_022467655.1	ASM2246765v1	Acinetobacter baumannii	Acinetobacter_baumannii	Acinetobacter_baumannii	Acinetobacter_baumannii	Acinetobacter_baumannii	Acinetobacter_baumannii	Acinetobacter_baumannii
Acinetobacter	Acinetobacter_baumannii	GCF_022467735.1	ASM2246773v1	Acinetobacter baumannii	Acinetobacter_baumannii	Acinetobacter_baumannii	Acinetobacter_baumannii	Acinetobacter_baumannii	Acinetobacter_baumannii	Acinetobacter_baumannii
Acinetobacter	Acinetobacter_baumannii	GCF_022467805.1	ASM2246780v1	Acinetobacter baumannii	Acinetobacter_baumannii	Acinetobacter_baumannii	Acinetobacter_baumannii	Acinetobacter_baumannii	Acinetobacter_baumannii	Acinetobacter_baumannii
Acinetobacter	Acinetobacter_baumannii	GCF_022467905.1	ASM2246790v1	Acinetobacter baumannii	Acinetobacter_baumannii	Acinetobacter_baumannii	Acinetobacter_baumannii	Acinetobacter_baumannii	Acinetobacter_baumannii	Acinetobacter_baumannii
Acinetobacter	Acinetobacter_baumannii	GCF_022467975.1	ASM2246797v1	Acinetobacter baumannii	Acinetobacter_baumannii	Acinetobacter_baumannii	Acinetobacter_baumannii	Acinetobacter_baumannii	Acinetobacter_baumannii	Acinetobacter_baumannii
Acinetobacter	Acinetobacter_baumannii	GCF_022468075.1	ASM2246807v1	Acinetobacter baumannii	Acinetobacter_baumannii	Acinetobacter_baumannii	Acinetobacter_baumannii	Acinetobacter_baumannii	Acinetobacter_baumannii	Acinetobacter_baumannii
Acinetobacter	Acinetobacter_baumannii	GCF_022468195.1	ASM2246819v1	Acinetobacter baumannii	Acinetobacter_baumannii	Acinetobacter_baumannii	Acinetobacter_baumannii	Acinetobacter_baumannii	Acinetobacter_baumannii	Acinetobacter_baumannii
Acinetobacter	Acinetobacter_baumannii	GCF_022468295.1	ASM2246829v1	Acinetobacter baumannii	Acinetobacter_baumannii	Acinetobacter_baumannii	Acinetobacter_baumannii	Acinetobacter_baumannii	Acinetobacter_baumannii	Acinetobacter_baumannii
Acinetobacter	Acinetobacter_baumannii	GCF_022468355.1	ASM2246835v1	Acinetobacter baumannii	Acinetobacter_baumannii	Acinetobacter_baumannii	Acinetobacter_baumannii	Acinetobacter_baumannii	Acinetobacter_baumannii	Acinetobacter_baumannii
Acinetobacter	Acinetobacter_baumannii	GCF_022468455.1	ASM2246845v1	Acinetobacter baumannii	Acinetobacter_baumannii	Acinetobacter_baumannii	Acinetobacter_baumannii	Acinetobacter_baumannii	Acinetobacter_baumannii	Acinetobacter_baumannii
Acinetobacter	Acinetobacter_baumannii	GCF_022468565.1	ASM2246856v1	Acinetobacter baumannii	Acinetobacter_baumannii	Acinetobacter_baumannii	Acinetobacter_baumannii	Acinetobacter_baumannii	Acinetobacter_baumannii	Acinetobacter_baumannii
Acinetobacter	Acinetobacter_baumannii	GCF_022468755.1	ASM2246875v1	Acinetobacter baumannii	Acinetobacter_baumannii	Acinetobacter_baumannii	Acinetobacter_baumannii	Acinetobacter_baumannii	Acinetobacter_baumannii	Acinetobacter_baumannii
Acinetobacter	Acinetobacter_baumannii	GCF_022468795.1	ASM2246879v1	Acinetobacter baumannii	Acinetobacter_baumannii	Acinetobacter_baumannii	Acinetobacter_baumannii	Acinetobacter_baumannii	Acinetobacter_baumannii	Acinetobacter_baumannii
Acinetobacter	Acinetobacter_baumannii	GCF_022469075.1	ASM2246907v1	Acinetobacter baumannii	Acinetobacter_baumannii	Acinetobacter_baumannii	Acinetobacter_baumannii	Acinetobacter_baumannii	Acinetobacter_baumannii	Acinetobacter_baumannii
Acinetobacter	Acinetobacter_baumannii	GCF_022548575.1	ASM2254857v1	Acinetobacter baumannii	Acinetobacter_baumannii	Acinetobacter_baumannii	Acinetobacter_baumannii	Acinetobacter_baumannii	Acinetobacter_baumannii	Acinetobacter_baumannii
Acinetobacter	Acinetobacter_baumannii	GCF_022605145.1	ASM2260514v1	Acinetobacter baumannii	Acinetobacter_baumannii	Acinetobacter_baumannii	Acinetobacter_baumannii	Acinetobacter_baumannii	Acinetobacter_baumannii	Acinetobacter_baumannii
Acinetobacter	Acinetobacter_baumannii	GCF_022759565.1	ASM2275956v1	Acinetobacter baumannii	Acinetobacter_baumannii	Acinetobacter_baumannii	Acinetobacter_baumannii	Acinetobacter_baumannii	Acinetobacter_baumannii	Acinetobacter_baumannii
Acinetobacter	Acinetobacter_baumannii	GCF_022811905.1	ASM2281190v1	Acinetobacter baumannii	Acinetobacter_baumannii	Acinetobacter_baumannii	Acinetobacter_baumannii	Acinetobacter_baumannii	Acinetobacter_baumannii	Acinetobacter_baumannii
Acinetobacter	Acinetobacter_baumannii	GCF_022870045.1	ASM2287004v1	Acinetobacter baumannii	Acinetobacter_baumannii	Acinetobacter_baumannii	Acinetobacter_baumannii	Acinetobacter_baumannii	Acinetobacter_baumannii	Acinetobacter_baumannii
Acinetobacter	Acinetobacter_baumannii	GCF_022921035.1	ASM2292103v1	Acinetobacter baumannii	Acinetobacter_baumannii	Acinetobacter_baumannii	Acinetobacter_baumannii	Acinetobacter_baumannii	Acinetobacter_baumannii	Acinetobacter_baumannii
Acinetobacter	Acinetobacter_baumannii	GCF_023221535.1	ASM2322153v1	Acinetobacter baumannii	Acinetobacter_baumannii	Acinetobacter_baumannii	Acinetobacter_baumannii	Acinetobacter_baumannii	Acinetobacter_baumannii	Acinetobacter_baumannii
Acinetobacter	Acinetobacter_baumannii	GCF_023360975.1	ASM2336097v1	Acinetobacter baumannii	Acinetobacter_baumannii	Acinetobacter_baumannii	Acinetobacter_baumannii	Acinetobacter_baumannii	Acinetobacter_baumannii	Acinetobacter_baumannii
Acinetobacter	Acinetobacter_baumannii	GCF_023360995.1	ASM2336099v1	Acinetobacter baumannii	Acinetobacter_baumannii	Acinetobacter_baumannii	Acinetobacter_baumannii	Acinetobacter_baumannii	Acinetobacter_baumannii	Acinetobacter_baumannii
Acinetobacter	Acinetobacter_baumannii	GCF_023361015.1	ASM2336101v1	Acinetobacter baumannii	Acinetobacter_baumannii	Acinetobacter_baumannii	Acinetobacter_baumannii	Acinetobacter_baumannii	Acinetobacter_baumannii	Acinetobacter_baumannii
Acinetobacter	Acinetobacter_baumannii	GCF_023361035.1	ASM2336103v1	Acinetobacter baumannii	Acinetobacter_baumannii	Acinetobacter_baumannii	Acinetobacter_baumannii	Acinetobacter_baumannii	Acinetobacter_baumannii	Acinetobacter_baumannii
Acinetobacter	Acinetobacter_baumannii	GCF_023361055.1	ASM2336105v1	Acinetobacter baumannii	Acinetobacter_baumannii	Acinetobacter_baumannii	Acinetobacter_baumannii	Acinetobacter_baumannii	Acinetobacter_baumannii	Acinetobacter_baumannii
Acinetobacter	Acinetobacter_baumannii	GCF_023361075.1	ASM2336107v1	Acinetobacter baumannii	Acinetobacter_baumannii	Acinetobacter_baumannii	Acinetobacter_baumannii	Acinetobacter_baumannii	Acinetobacter_baumannii	Acinetobacter_baumannii
Acinetobacter	Acinetobacter_baumannii	GCF_023361095.1	ASM2336109v1	Acinetobacter baumannii	Acinetobacter_baumannii	Acinetobacter_baumannii	Acinetobacter_baumannii	Acinetobacter_baumannii	Acinetobacter_baumannii	Acinetobacter_baumannii
Acinetobacter	Acinetobacter_baumannii	GCF_023361115.1	ASM2336111v1	Acinetobacter baumannii	Acinetobacter_baumannii	Acinetobacter_baumannii	Acinetobacter_baumannii	Acinetobacter_baumannii	Acinetobacter_baumannii	Acinetobacter_baumannii
Acinetobacter	Acinetobacter_baumannii	GCF_023361135.1	ASM2336113v1	Acinetobacter baumannii	Acinetobacter_baumannii	Acinetobacter_baumannii	Acinetobacter_baumannii	Acinetobacter_baumannii	Acinetobacter_baumannii	Acinetobacter_baumannii
Acinetobacter	Acinetobacter_baumannii	GCF_023361155.1	ASM2336115v1	Acinetobacter baumannii	Acinetobacter_baumannii	Acinetobacter_baumannii	Acinetobacter_baumannii	Acinetobacter_baumannii	Acinetobacter_baumannii	Acinetobacter_baumannii
Acinetobacter	Acinetobacter_baumannii	GCF_023361175.1	ASM2336117v1	Acinetobacter baumannii	Acinetobacter_baumannii	Acinetobacter_baumannii	Acinetobacter_baumannii	Acinetobacter_baumannii	Acinetobacter_baumannii	Acinetobacter_baumannii
Acinetobacter	Acinetobacter_baumannii	GCF_023361195.1	ASM2336119v1	Acinetobacter baumannii	Acinetobacter_baumannii	Acinetobacter_baumannii	Acinetobacter_baumannii	Acinetobacter_baumannii	Acinetobacter_baumannii	Acinetobacter_baumannii
Acinetobacter	Acinetobacter_baumannii	GCF_023361215.1	ASM2336121v1	Acinetobacter baumannii	Acinetobacter_baumannii	Acinetobacter_baumannii	Acinetobacter_baumannii	Acinetobacter_baumannii	Acinetobacter_baumannii	Acinetobacter_baumannii
Acinetobacter	Acinetobacter_baumannii	GCF_023361235.1	ASM2336123v1	Acinetobacter baumannii	Acinetobacter_baumannii	Acinetobacter_baumannii	Acinetobacter_baumannii	Acinetobacter_baumannii	Acinetobacter_baumannii	Acinetobacter_baumannii
Acinetobacter	Acinetobacter_baumannii	GCF_023361255.1	ASM2336125v1	Acinetobacter baumannii	Acinetobacter_baumannii	Acinetobacter_baumannii	Acinetobacter_baumannii	Acinetobacter_baumannii	Acinetobacter_baumannii	Acinetobacter_baumannii
Acinetobacter	Acinetobacter_baumannii	GCF_023361275.1	ASM2336127v1	Acinetobacter baumannii	Acinetobacter_baumannii	Acinetobacter_baumannii	Acinetobacter_baumannii	Acinetobacter_baumannii	Acinetobacter_baumannii	Acinetobacter_baumannii
Acinetobacter	Acinetobacter_baumannii	GCF_023361815.1	ASM2336181v1	Acinetobacter baumannii	Acinetobacter_baumannii	Acinetobacter_baumannii	Acinetobacter_baumannii	Acinetobacter_baumannii	Acinetobacter_baumannii	Acinetobacter_baumannii
Acinetobacter	Acinetobacter_baumannii	GCF_023361835.1	ASM2336183v1	Acinetobacter baumannii	Acinetobacter_baumannii	Acinetobacter_baumannii	Acinetobacter_baumannii	Acinetobacter_baumannii	Acinetobacter_baumannii	Acinetobacter_baumannii
Acinetobacter	Acinetobacter_baumannii	GCF_023361855.1	ASM2336185v1	Acinetobacter baumannii	Acinetobacter_baumannii	Acinetobacter_baumannii	Acinetobacter_baumannii	Acinetobacter_baumannii	Acinetobacter_baumannii	Acinetobacter_baumannii
Acinetobacter	Acinetobacter_baumannii	GCF_023361875.1	ASM2336187v1	Acinetobacter baumannii	Acinetobacter_baumannii	Acinetobacter_baumannii	Acinetobacter_baumannii	Acinetobacter_baumannii	Acinetobacter_baumannii	Acinetobacter_baumannii
Acinetobacter	Acinetobacter_baumannii	GCF_023361895.1	ASM2336189v1	Acinetobacter baumannii	Acinetobacter_baumannii	Acinetobacter_baumannii	Acinetobacter_baumannii	Acinetobacter_baumannii	Acinetobacter_baumannii	Acinetobacter_baumannii
Acinetobacter	Acinetobacter_baumannii	GCF_023361915.1	ASM2336191v1	Acinetobacter baumannii	Acinetobacter_baumannii	Acinetobacter_baumannii	Acinetobacter_baumannii	Acinetobacter_baumannii	Acinetobacter_baumannii	Acinetobacter_baumannii
Acinetobacter	Acinetobacter_baumannii	GCF_023361935.1	ASM2336193v1	Acinetobacter baumannii	Acinetobacter_baumannii	Acinetobacter_baumannii	Acinetobacter_baumannii	Acinetobacter_baumannii	Acinetobacter_baumannii	Acinetobacter_baumannii
Acinetobacter	Acinetobacter_baumannii	GCF_023361955.1	ASM2336195v1	Acinetobacter baumannii	Acinetobacter_baumannii	Acinetobacter_baumannii	Acinetobacter_baumannii	Acinetobacter_baumannii	Acinetobacter_baumannii	Acinetobacter_baumannii
Acinetobacter	Acinetobacter_baumannii	GCF_023361975.1	ASM2336197v1	Acinetobacter baumannii	Acinetobacter_baumannii	Acinetobacter_baumannii	Acinetobacter_baumannii	Acinetobacter_baumannii	Acinetobacter_baumannii	Acinetobacter_baumannii
Acinetobacter	Acinetobacter_baumannii	GCF_023361995.1	ASM2336199v1	Acinetobacter baumannii	Acinetobacter_baumannii	Acinetobacter_baumannii	Acinetobacter_baumannii	Acinetobacter_baumannii	Acinetobacter_baumannii	Acinetobacter_baumannii
Acinetobacter	Acinetobacter_baumannii	GCF_023362015.1	ASM2336201v1	Acinetobacter baumannii	Acinetobacter_baumannii	Acinetobacter_baumannii	Acinetobacter_baumannii	Acinetobacter_baumannii	Acinetobacter_baumannii	Acinetobacter_baumannii
Acinetobacter	Acinetobacter_baumannii	GCF_023362035.1	ASM2336203v1	Acinetobacter baumannii	Acinetobacter_baumannii	Acinetobacter_baumannii	Acinetobacter_baumannii	Acinetobacter_baumannii	Acinetobacter_baumannii	Acinetobacter_baumannii
Acinetobacter	Acinetobacter_baumannii	GCF_023362055.1	ASM2336205v1	Acinetobacter baumannii	Acinetobacter_baumannii	Acinetobacter_baumannii	Acinetobacter_baumannii	Acinetobacter_baumannii	Acinetobacter_baumannii	Acinetobacter_baumannii
Acinetobacter	Acinetobacter_baumannii	GCF_023362075.1	ASM2336207v1	Acinetobacter baumannii	Acinetobacter_baumannii	Acinetobacter_baumannii	Acinetobacter_baumannii	Acinetobacter_baumannii	Acinetobacter_baumannii	Acinetobacter_baumannii
Acinetobacter	Acinetobacter_baumannii	GCF_023362095.1	ASM2336209v1	Acinetobacter baumannii	Acinetobacter_baumannii	Acinetobacter_baumannii	Acinetobacter_baumannii	Acinetobacter_baumannii	Acinetobacter_baumannii	Acinetobacter_baumannii
Acinetobacter	Acinetobacter_baumannii	GCF_023362115.1	ASM2336211v1	Acinetobacter baumannii	Acinetobacter_baumannii	Acinetobacter_baumannii	Acinetobacter_baumannii	Acinetobacter_baumannii	Acinetobacter_baumannii	Acinetobacter_baumannii
Acinetobacter	Acinetobacter_baumannii	GCF_023362135.1	ASM2336213v1	Acinetobacter baumannii	Acinetobacter_baumannii	Acinetobacter_baumannii	Acinetobacter_baumannii	Acinetobacter_baumannii	Acinetobacter_baumannii	Acinetobacter_baumannii
Acinetobacter	Acinetobacter_baumannii	GCF_023362155.1	ASM2336215v1	Acinetobacter baumannii	Acinetobacter_baumannii	Acinetobacter_baumannii	Acinetobacter_baumannii	Acinetobacter_baumannii	Acinetobacter_baumannii	Acinetobacter_baumannii
Acinetobacter	Acinetobacter_baumannii	GCF_023362175.1	ASM2336217v1	Acinetobacter baumannii	Acinetobacter_baumannii	Acinetobacter_baumannii	Acinetobacter_baumannii	Acinetobacter_baumannii	Acinetobacter_baumannii	Acinetobacter_baumannii
Acinetobacter	Acinetobacter_baumannii	GCF_023362195.1	ASM2336219v1	Acinetobacter baumannii	Acinetobacter_baumannii	Acinetobacter_baumannii	Acinetobacter_baumannii	Acinetobacter_baumannii	Acinetobacter_baumannii	Acinetobacter_baumannii
Acinetobacter	Acinetobacter_baumannii	GCF_023362215.1	ASM2336221v1	Acinetobacter baumannii	Acinetobacter_baumannii	Acinetobacter_baumannii	Acinetobacter_baumannii	Acinetobacter_baumannii	Acinetobacter_baumannii	Acinetobacter_baumannii
Acinetobacter	Acinetobacter_baumannii	GCF_023362235.1	ASM2336223v1	Acinetobacter baumannii	Acinetobacter_baumannii	Acinetobacter_baumannii	Acinetobacter_baumannii	Acinetobacter_baumannii	Acinetobacter_baumannii	Acinetobacter_baumannii
Acinetobacter	Acinetobacter_baumannii	GCF_023362255.1	ASM2336225v1	Acinetobacter baumannii	Acinetobacter_baumannii	Acinetobacter_baumannii	Acinetobacter_baumannii	Acinetobacter_baumannii	Acinetobacter_baumannii	Acinetobacter_baumannii
Acinetobacter	Acinetobacter_baumannii	GCF_023362275.1	ASM2336227v1	Acinetobacter baumannii	Acinetobacter_baumannii	Acinetobacter_baumannii	Acinetobacter_baumannii	Acinetobacter_baumannii	Acinetobacter_baumannii	Acinetobacter_baumannii
Acinetobacter	Acinetobacter_baumannii	GCF_023517155.1	ASM2351715v1	Acinetobacter baumannii	Acinetobacter_baumannii	Acinetobacter_baumannii	Acinetobacter_baumannii	Acinetobacter_baumannii	Acinetobacter_baumannii	Acinetobacter_baumannii
Acinetobacter	Acinetobacter_baumannii	GCF_023517175.1	ASM2351717v1	Acinetobacter baumannii	Acinetobacter_baumannii	Acinetobacter_baumannii	Acinetobacter_baumannii	Acinetobacter_baumannii	Acinetobacter_baumannii	Acinetobacter_baumannii
Acinetobacter	Acinetobacter_baumannii	GCF_023517195.1	ASM2351719v1	Acinetobacter baumannii	Acinetobacter_baumannii	Acinetobacter_baumannii	Acinetobacter_baumannii	Acinetobacter_baumannii	Acinetobacter_baumannii	Acinetobacter_baumannii
Acinetobacter	Acinetobacter_baumannii	GCF_023517215.1	ASM2351721v1	Acinetobacter baumannii	Acinetobacter_baumannii	Acinetobacter_baumannii	Acinetobacter_baumannii	Acinetobacter_baumannii	Acinetobacter_baumannii	Acinetobacter_baumannii
Acinetobacter	Acinetobacter_baumannii	GCF_023517235.1	ASM2351723v1	Acinetobacter baumannii	Acinetobacter_baumannii	Acinetobacter_baumannii	Acinetobacter_baumannii	Acinetobacter_baumannii	Acinetobacter_baumannii	Acinetobacter_pittii
Acinetobacter	Acinetobacter_baumannii	GCF_023517255.1	ASM2351725v1	Acinetobacter baumannii	Acinetobacter_baumannii	Acinetobacter_baumannii	Acinetobacter_baumannii	Acinetobacter_baumannii	Acinetobacter_baumannii	Acinetobacter_baumannii
Acinetobacter	Acinetobacter_baumannii	GCF_023517695.1	ASM2351769v1	Acinetobacter baumannii	Acinetobacter_baumannii	Acinetobacter_baumannii	Acinetobacter_baumannii	Acinetobacter_baumannii	Acinetobacter_baumannii	Acinetobacter_baumannii
Acinetobacter	Acinetobacter_baumannii	GCF_023517715.1	ASM2351771v1	Acinetobacter baumannii	Acinetobacter_baumannii	Acinetobacter_baumannii	Acinetobacter_baumannii	Acinetobacter_baumannii	Acinetobacter_baumannii	Acinetobacter_baumannii
Acinetobacter	Acinetobacter_baumannii	GCF_023517735.1	ASM2351773v1	Acinetobacter baumannii	Acinetobacter_baumannii	Acinetobacter_baumannii	Acinetobacter_baumannii	Acinetobacter_baumannii	Acinetobacter_baumannii	Acinetobacter_baumannii
Acinetobacter	Acinetobacter_baumannii	GCF_023809625.1	ASM2380962v1	Acinetobacter baumannii	Acinetobacter_baumannii	Acinetobacter_baumannii	Acinetobacter_baumannii	Acinetobacter_baumannii	Acinetobacter_baumannii	Acinetobacter_baumannii
Acinetobacter	Acinetobacter_baumannii	GCF_023809705.1	ASM2380970v1	Acinetobacter baumannii	Acinetobacter_baumannii	Acinetobacter_baumannii	Acinetobacter_baumannii	Acinetobacter_baumannii	Acinetobacter_baumannii	Acinetobacter_baumannii
Acinetobacter	Acinetobacter_baumannii	GCF_023981045.1	ASM2398104v1	Acinetobacter baumannii	Acinetobacter_baumannii	Acinetobacter_baumannii	Acinetobacter_baumannii	Acinetobacter_baumannii	Acinetobacter_baumannii	Acinetobacter_baumannii
Acinetobacter	Acinetobacter_baumannii	GCF_024134625.1	ASM2413462v1	Acinetobacter baumannii	Acinetobacter_baumannii	Acinetobacter_baumannii	Acinetobacter_baumannii	Acinetobacter_baumannii	Acinetobacter_baumannii	Acinetobacter_baumannii
Acinetobacter	Acinetobacter_baumannii	GCF_024134645.1	ASM2413464v1	Acinetobacter baumannii	Acinetobacter_baumannii	Acinetobacter_baumannii	Acinetobacter_baumannii	Acinetobacter_baumannii	Acinetobacter_baumannii	Acinetobacter_baumannii
Acinetobacter	Acinetobacter_baumannii	GCF_024134665.1	ASM2413466v1	Acinetobacter baumannii	Acinetobacter_baumannii	Acinetobacter_baumannii	Acinetobacter_baumannii	Acinetobacter_baumannii	Acinetobacter_baumannii	Acinetobacter_baumannii
Acinetobacter	Acinetobacter_baumannii	GCF_024134685.1	ASM2413468v1	Acinetobacter baumannii	Acinetobacter_baumannii	Acinetobacter_baumannii	Acinetobacter_baumannii	Acinetobacter_baumannii	Acinetobacter_baumannii	Acinetobacter_baumannii
Acinetobacter	Acinetobacter_baumannii	GCF_024138105.1	ASM2413810v1	Acinetobacter baumannii	Acinetobacter_baumannii	Acinetobacter_baumannii	Acinetobacter_baumannii	Acinetobacter_baumannii	Acinetobacter_baumannii	Acinetobacter_baumannii
Acinetobacter	Acinetobacter_baumannii	GCF_024138435.1	ASM2413843v1	Acinetobacter baumannii	Acinetobacter_baumannii	Acinetobacter_baumannii	Acinetobacter_baumannii	Acinetobacter_baumannii	Acinetobacter_baumannii	Acinetobacter_baumannii
Acinetobacter	Acinetobacter_baumannii	GCF_024139015.1	ASM2413901v1	Acinetobacter baumannii	Acinetobacter_baumannii	Acinetobacter_baumannii	Acinetobacter_baumannii	Acinetobacter_baumannii	Acinetobacter_baumannii	Acinetobacter_baumannii
Acinetobacter	Acinetobacter_baumannii	GCF_024139035.1	ASM2413903v1	Acinetobacter baumannii	Acinetobacter_baumannii	Acinetobacter_baumannii	Acinetobacter_baumannii	Acinetobacter_baumannii	Acinetobacter_baumannii	Acinetobacter_baumannii
Acinetobacter	Acinetobacter_baumannii	GCF_024139055.1	ASM2413905v1	Acinetobacter baumannii	Acinetobacter_baumannii	Acinetobacter_baumannii	Acinetobacter_baumannii	Acinetobacter_baumannii	Acinetobacter_baumannii	Acinetobacter_baumannii
Acinetobacter	Acinetobacter_baumannii	GCF_024139075.1	ASM2413907v1	Acinetobacter baumannii	Acinetobacter_baumannii	Acinetobacter_baumannii	Acinetobacter_baumannii	Acinetobacter_baumannii	Acinetobacter_baumannii	Acinetobacter_baumannii
Acinetobacter	Acinetobacter_baumannii	GCF_024139095.1	ASM2413909v1	Acinetobacter baumannii	Acinetobacter_baumannii	Acinetobacter_baumannii	Acinetobacter_baumannii	Acinetobacter_baumannii	Acinetobacter_baumannii	Acinetobacter_baumannii
Acinetobacter	Acinetobacter_baumannii	GCF_024172225.1	ASM2417222v1	Acinetobacter baumannii	Acinetobacter_baumannii	Acinetobacter_baumannii	Acinetobacter_baumannii	Acinetobacter_baumannii	Acinetobacter_baumannii	Acinetobacter_baumannii
Acinetobacter	Acinetobacter_baumannii	GCF_024205265.1	ASM2420526v1	Acinetobacter baumannii	Acinetobacter_baumannii	Acinetobacter_baumannii	Acinetobacter_baumannii	Acinetobacter_baumannii	Acinetobacter_baumannii	Acinetobacter_pittii
Acinetobacter	Acinetobacter_baumannii	GCF_024205285.1	ASM2420528v1	Acinetobacter baumannii	Acinetobacter_baumannii	Acinetobacter_baumannii	Acinetobacter_baumannii	Acinetobacter_baumannii	Acinetobacter_baumannii	Acinetobacter_baumannii
Acinetobacter	Acinetobacter_baumannii	GCF_024271825.1	ASM2427182v1	Acinetobacter baumannii	Acinetobacter_baumannii	Acinetobacter_baumannii	Acinetobacter_baumannii	Acinetobacter_baumannii	Acinetobacter_baumannii	Acinetobacter_baumannii
Acinetobacter	Acinetobacter_baumannii	GCF_024426665.1	ASM2442666v1	Acinetobacter baumannii	Acinetobacter_baumannii	Acinetobacter_baumannii	Acinetobacter_baumannii	Acinetobacter_baumannii	Acinetobacter_baumannii	Acinetobacter_baumannii
Acinetobacter	Acinetobacter_baumannii	GCF_024730805.1	ASM2473080v1	Acinetobacter baumannii	Acinetobacter_baumannii	Acinetobacter_baumannii	Acinetobacter_baumannii	Acinetobacter_baumannii	Acinetobacter_baumannii	Acinetobacter_baumannii
Acinetobacter	Acinetobacter_baumannii	GCF_024732425.1	ASM2473242v1	Acinetobacter baumannii	Acinetobacter_baumannii	Acinetobacter_baumannii	Acinetobacter_baumannii	Acinetobacter_baumannii	Acinetobacter_baumannii	Acinetobacter_baumannii
Acinetobacter	Acinetobacter_baumannii	GCF_024749385.1	ASM2474938v1	Acinetobacter baumannii	Acinetobacter_baumannii	Acinetobacter_baumannii	Acinetobacter_baumannii	Acinetobacter_baumannii	Acinetobacter_baumannii	Acinetobacter_baumannii
Acinetobacter	Acinetobacter_baumannii	GCF_024749405.1	ASM2474940v1	Acinetobacter baumannii	Acinetobacter_baumannii	Acinetobacter_baumannii	Acinetobacter_baumannii	Acinetobacter_baumannii	Acinetobacter_baumannii	Acinetobacter_baumannii
Acinetobacter	Acinetobacter_baumannii	GCF_024749425.1	ASM2474942v1	Acinetobacter baumannii	Acinetobacter_baumannii	Acinetobacter_baumannii	Acinetobacter_baumannii	Acinetobacter_baumannii	Acinetobacter_baumannii	Acinetobacter_baumannii
Acinetobacter	Acinetobacter_baumannii	GCF_024749445.1	ASM2474944v1	Acinetobacter baumannii	Acinetobacter_baumannii	Acinetobacter_baumannii	Acinetobacter_baumannii	Acinetobacter_baumannii	Acinetobacter_baumannii	Acinetobacter_baumannii
Acinetobacter	Acinetobacter_baumannii	GCF_024749465.1	ASM2474946v1	Acinetobacter baumannii	Acinetobacter_baumannii	Acinetobacter_baumannii	Acinetobacter_baumannii	Acinetobacter_baumannii	Acinetobacter_baumannii	Acinetobacter_baumannii
Acinetobacter	Acinetobacter_baumannii	GCF_024749485.1	ASM2474948v1	Acinetobacter baumannii	Acinetobacter_baumannii	Acinetobacter_baumannii	Acinetobacter_baumannii	Acinetobacter_baumannii	Acinetobacter_baumannii	Acinetobacter_baumannii
Acinetobacter	Acinetobacter_baumannii	GCF_024749505.1	ASM2474950v1	Acinetobacter baumannii	Acinetobacter_baumannii	Acinetobacter_baumannii	Acinetobacter_baumannii	Acinetobacter_baumannii	Acinetobacter_baumannii	Acinetobacter_baumannii
Acinetobacter	Acinetobacter_baumannii	GCF_024749525.1	ASM2474952v1	Acinetobacter baumannii	Acinetobacter_baumannii	Acinetobacter_baumannii	Acinetobacter_baumannii	Acinetobacter_baumannii	Acinetobacter_baumannii	Acinetobacter_pittii
Acinetobacter	Acinetobacter_baumannii	GCF_024749545.1	ASM2474954v1	Acinetobacter baumannii	Acinetobacter_baumannii	Acinetobacter_baumannii	Acinetobacter_baumannii	Acinetobacter_baumannii	Acinetobacter_baumannii	Acinetobacter_baumannii
Acinetobacter	Acinetobacter_baumannii	GCF_024749605.1	ASM2474960v1	Acinetobacter baumannii	Acinetobacter_baumannii	Acinetobacter_baumannii	Acinetobacter_baumannii	Acinetobacter_baumannii	Acinetobacter_baumannii	Acinetobacter_pittii
Acinetobacter	Acinetobacter_baumannii	GCF_024749625.1	ASM2474962v1	Acinetobacter baumannii	Acinetobacter_baumannii	Acinetobacter_baumannii	Acinetobacter_baumannii	Acinetobacter_baumannii	Acinetobacter_baumannii	Acinetobacter_baumannii
Acinetobacter	Acinetobacter_baumannii	GCF_024749645.1	ASM2474964v1	Acinetobacter baumannii	Acinetobacter_baumannii	Acinetobacter_baumannii	Acinetobacter_baumannii	Acinetobacter_baumannii	Acinetobacter_baumannii	Acinetobacter_baumannii
Acinetobacter	Acinetobacter_baumannii	GCF_024749665.1	ASM2474966v1	Acinetobacter baumannii	Acinetobacter_baumannii	Acinetobacter_baumannii	Acinetobacter_baumannii	Acinetobacter_baumannii	Acinetobacter_baumannii	Acinetobacter_baumannii
Acinetobacter	Acinetobacter_baumannii	GCF_024749685.1	ASM2474968v1	Acinetobacter baumannii	Acinetobacter_baumannii	Acinetobacter_baumannii	Acinetobacter_baumannii	Acinetobacter_baumannii	Acinetobacter_baumannii	Acinetobacter_baumannii
Acinetobacter	Acinetobacter_baumannii	GCF_024749745.1	ASM2474974v1	Acinetobacter baumannii	Acinetobacter_baumannii	Acinetobacter_baumannii	Acinetobacter_baumannii	Acinetobacter_baumannii	Acinetobacter_baumannii	Acinetobacter_baumannii
Acinetobacter	Acinetobacter_baumannii	GCF_024749765.1	ASM2474976v1	Acinetobacter baumannii	Acinetobacter_baumannii	Acinetobacter_baumannii	Acinetobacter_baumannii	Acinetobacter_baumannii	Acinetobacter_baumannii	Acinetobacter_baumannii
Acinetobacter	Acinetobacter_baumannii	GCF_024800505.1	ASM2480050v1	Acinetobacter baumannii	Acinetobacter_baumannii	Acinetobacter_baumannii	Acinetobacter_baumannii	Acinetobacter_baumannii	Acinetobacter_baumannii	Acinetobacter_baumannii
Acinetobacter	Acinetobacter_baumannii	GCF_900088705.1	26872B01	Acinetobacter baumannii	Acinetobacter_baumannii	Acinetobacter_baumannii	Acinetobacter_baumannii	Acinetobacter_baumannii	Acinetobacter_baumannii	Acinetobacter_baumannii
Acinetobacter	Acinetobacter_baumannii	GCF_900093475.1	36734_D01_2	Acinetobacter baumannii	Acinetobacter_baumannii	Acinetobacter_baumannii	Acinetobacter_baumannii	Acinetobacter_baumannii	Acinetobacter_baumannii	Acinetobacter_pittii
Acinetobacter	Acinetobacter_baumannii	GCF_900478145.1	34555_D01	Acinetobacter baumannii	Acinetobacter_baumannii	Acinetobacter_baumannii	Acinetobacter_baumannii	Acinetobacter_baumannii	Acinetobacter_baumannii	Acinetobacter_baumannii
Acinetobacter	Acinetobacter_baylyi	GCF_000046845.1	ASM4684v1	Acinetobacter baylyi ADP1	Acinetobacter_baylyi	Acinetobacter_baylyi	Acinetobacter_baylyi	Acinetobacter_baylyi	Acinetobacter_baylyi	Acinetobacter_baylyi
Acinetobacter	Acinetobacter_beijerinckii	GCF_024296945.1	ASM2429694v1	Acinetobacter sp. Z1	Acinetobacter_beijerinckii	Acinetobacter_beijerinckii	Acinetobacter_beijerinckii	Acinetobacter_beijerinckii	Acinetobacter_beijerinckii	Acinetobacter_beijerinckii
Acinetobacter	Acinetobacter_bereziniae	GCF_002813045.1	ASM281304v1	Acinetobacter bereziniae	Acinetobacter_bereziniae	Acinetobacter_bereziniae	Acinetobacter_bereziniae	Acinetobacter_bereziniae	Acinetobacter_bereziniae	Acinetobacter_bereziniae
Acinetobacter	Acinetobacter_bereziniae	GCF_016576845.1	ASM1657684v1	Acinetobacter bereziniae	Acinetobacter_bereziniae	Acinetobacter_bereziniae	Acinetobacter_bereziniae	Acinetobacter_bereziniae	Acinetobacter_bereziniae	Acinetobacter_bereziniae
Acinetobacter	Acinetobacter_bereziniae	GCF_016576965.1	ASM1657696v1	Acinetobacter bereziniae	Acinetobacter_bereziniae	Acinetobacter_bereziniae	Acinetobacter_bereziniae	Acinetobacter_bereziniae	Acinetobacter_guillouiae	Acinetobacter_bereziniae
Acinetobacter	Acinetobacter_bereziniae	GCF_019702905.1	ASM1970290v1	Acinetobacter sp. Tol 5	Acinetobacter_bereziniae	Acinetobacter_bereziniae	Acinetobacter_bereziniae	Acinetobacter_bereziniae	Acinetobacter_bereziniae	Acinetobacter_bereziniae
Acinetobacter	Acinetobacter_bouvetii	GCF_018324105.1	ASM1832410v1	Acinetobacter bouvetii	Acinetobacter_bouvetii	Acinetobacter_bouvetii	Acinetobacter_bouvetii	Acinetobacter_bouvetii	Acinetobacter_bouvetii	Acinetobacter_bouvetii
Acinetobacter	Acinetobacter_bouvetii	GCF_019334405.1	ASM1933440v1	Acinetobacter johnsonii	Acinetobacter_bouvetii	Acinetobacter_bouvetii	Acinetobacter_bouvetii	Acinetobacter_bouvetii	Acinetobacter_bouvetii	Acinetobacter_bouvetii
Acinetobacter	Acinetobacter_calcoaceticus	GCF_002055515.1	ASM205551v1	Acinetobacter calcoaceticus	Acinetobacter_calcoaceticus	Acinetobacter_calcoaceticus_C	Acinetobacter_calcoaceticus_C	Acinetobacter_calcoaceticus	Acinetobacter_calcoaceticus	Acinetobacter_calcoaceticus
Acinetobacter	Acinetobacter_calcoaceticus	GCF_016939475.1	ASM1693947v1	Acinetobacter calcoaceticus	Acinetobacter_calcoaceticus	Acinetobacter_calcoaceticus_C	Acinetobacter_calcoaceticus_C	Acinetobacter_calcoaceticus	Acinetobacter_calcoaceticus	Acinetobacter_calcoaceticus
Acinetobacter	Acinetobacter_calcoaceticus	GCF_021165835.1	ASM2116583v1	Acinetobacter calcoaceticus	Acinetobacter_calcoaceticus	Acinetobacter_calcoaceticus	Acinetobacter_calcoaceticus_C	Acinetobacter_calcoaceticus	Acinetobacter_calcoaceticus	Acinetobacter_calcoaceticus
Acinetobacter	Acinetobacter_calcoaceticus	GCF_021165855.1	ASM2116585v1	Acinetobacter calcoaceticus	Acinetobacter_calcoaceticus	Acinetobacter_calcoaceticus	Acinetobacter_sp023920705	Acinetobacter_calcoaceticus	Acinetobacter_calcoaceticus	Acinetobacter_calcoaceticus
Acinetobacter	Acinetobacter_calcoaceticus_C	GCF_900520355.1	ASM90052035v1	Acinetobacter calcoaceticus	Acinetobacter_calcoaceticus_C	Acinetobacter_calcoaceticus_C	Acinetobacter_calcoaceticus_C	Acinetobacter_calcoaceticus_C	Acinetobacter_calcoaceticus	Acinetobacter_calcoaceticus
Acinetobacter	Acinetobacter_chinensis	GCF_002165295.2	ASM216529v2	Acinetobacter sp. WCHAc010052	Acinetobacter_chinensis	Acinetobacter_chinensis	Acinetobacter_chinensis	Acinetobacter_chinensis	Acinetobacter_chinensis	Acinetobacter_chinensis
Acinetobacter	Acinetobacter_chinensis	GCF_002165375.2	ASM216537v2	Acinetobacter chinensis	Acinetobacter_chinensis	Acinetobacter_chinensis	Acinetobacter_chinensis	Acinetobacter_chinensis	Acinetobacter_chinensis	Acinetobacter_chinensis
Acinetobacter	Acinetobacter_cumulans	GCF_003024525.3	ASM302452v3	Acinetobacter cumulans	Acinetobacter_cumulans	Acinetobacter_cumulans	Acinetobacter_cumulans	Acinetobacter_cumulans	Acinetobacter_cumulans	Acinetobacter_cumulans
Acinetobacter	Acinetobacter_defluvii	GCF_001704615.3	ASM170461v3	Acinetobacter defluvii	Acinetobacter_defluvii	Acinetobacter_defluvii	Acinetobacter_defluvii	Acinetobacter_defluvii	Acinetobacter_defluvii	Acinetobacter_defluvii
Acinetobacter	Acinetobacter_dispersus	GCF_009884975.1	ASM988497v1	Acinetobacter dispersus	Acinetobacter_dispersus	Acinetobacter_dispersus	Acinetobacter_dispersus	Acinetobacter_dispersus	Acinetobacter_dispersus	Acinetobacter_dispersus
Acinetobacter	Acinetobacter_equi	GCF_001307195.1	ASM130719v1	Acinetobacter equi	Acinetobacter_equi	Acinetobacter_equi	Acinetobacter_equi	Acinetobacter_equi	Acinetobacter_equi	Acinetobacter_equi
Acinetobacter	Acinetobacter_fasciculus	GCF_009730095.1	ASM973009v1	Acinetobacter lwoffii	Acinetobacter_fasciculus	Acinetobacter_fasciculus	Acinetobacter_lwoffii	Acinetobacter_fasciculus	Acinetobacter_fasciculus	Acinetobacter_idrijaensis
Acinetobacter	Acinetobacter_fasciculus	GCF_012516415.1	ASM1251641v1	Acinetobacter sp. NEB149	Acinetobacter_fasciculus	Acinetobacter_fasciculus	Acinetobacter_lwoffii	Acinetobacter_fasciculus	Acinetobacter_fasciculus	Acinetobacter_idrijaensis
Acinetobacter	Acinetobacter_fasciculus	GCF_019787625.1	ASM1978762v1	Acinetobacter lwoffii	Acinetobacter_fasciculus	Acinetobacter_fasciculus	Acinetobacter_fasciculus	Acinetobacter_fasciculus	Acinetobacter_fasciculus	Acinetobacter_fasciculus
Acinetobacter	Acinetobacter_guillouiae	GCF_002370525.2	ASM237052v2	Acinetobacter guillouiae	Acinetobacter_guillouiae	Acinetobacter_guillouiae	Acinetobacter_guillouiae	Acinetobacter_guillouiae	Acinetobacter_guillouiae	Acinetobacter_guillouiae
Acinetobacter	Acinetobacter_guillouiae	GCF_002980175.2	ASM298017v2	Acinetobacter sp. MYb10	Acinetobacter_guillouiae	Acinetobacter_guillouiae	Acinetobacter_guillouiae	Acinetobacter_guillouiae	Acinetobacter_guillouiae	Acinetobacter_guillouiae
Acinetobacter	Acinetobacter_guillouiae	GCF_022828975.1	ASM2282897v1	Acinetobacter sp. NyZ410	Acinetobacter_guillouiae	Acinetobacter_guillouiae	Acinetobacter_guillouiae	Acinetobacter_guillouiae	Acinetobacter_guillouiae	Acinetobacter_guillouiae
Acinetobacter	Acinetobacter_haemolyticus	GCF_001932555.1	ASM193255v1	Acinetobacter haemolyticus	Acinetobacter_haemolyticus	Acinetobacter_haemolyticus	Acinetobacter_haemolyticus	Acinetobacter_haemolyticus	Acinetobacter_haemolyticus	Acinetobacter_haemolyticus
Acinetobacter	Acinetobacter_haemolyticus	GCF_002813065.1	ASM281306v1	Acinetobacter haemolyticus	Acinetobacter_haemolyticus	Acinetobacter_haemolyticus	Acinetobacter_haemolyticus	Acinetobacter_haemolyticus	Acinetobacter_haemolyticus	Acinetobacter_haemolyticus
Acinetobacter	Acinetobacter_haemolyticus	GCF_003323815.1	ASM332381v1	Acinetobacter haemolyticus	Acinetobacter_haemolyticus	Acinetobacter_haemolyticus	Acinetobacter_haemolyticus	Acinetobacter_haemolyticus	Acinetobacter_haemolyticus	Acinetobacter_haemolyticus
Acinetobacter	Acinetobacter_haemolyticus	GCF_003430865.2	ASM343086v2	Acinetobacter haemolyticus	Acinetobacter_haemolyticus	Acinetobacter_haemolyticus	Acinetobacter_haemolyticus	Acinetobacter_haemolyticus	Acinetobacter_haemolyticus	Acinetobacter_haemolyticus
Acinetobacter	Acinetobacter_haemolyticus	GCF_004379355.1	ASM437935v1	Acinetobacter haemolyticus	Acinetobacter_haemolyticus	Acinetobacter_haemolyticus	Acinetobacter_haemolyticus	Acinetobacter_haemolyticus	Acinetobacter_haemolyticus	Acinetobacter_haemolyticus
Acinetobacter	Acinetobacter_haemolyticus	GCF_009892245.1	ASM989224v1	Acinetobacter haemolyticus	Acinetobacter_haemolyticus	Acinetobacter_haemolyticus	Acinetobacter_haemolyticus	Acinetobacter_haemolyticus	Acinetobacter_haemolyticus	Acinetobacter_haemolyticus
Acinetobacter	Acinetobacter_haemolyticus	GCF_009892265.1	ASM989226v1	Acinetobacter haemolyticus	Acinetobacter_haemolyticus	Acinetobacter_haemolyticus	Acinetobacter_haemolyticus	Acinetobacter_haemolyticus	Acinetobacter_haemolyticus	Acinetobacter_haemolyticus
Acinetobacter	Acinetobacter_haemolyticus	GCF_009892285.1	ASM989228v1	Acinetobacter haemolyticus	Acinetobacter_haemolyticus	Acinetobacter_haemolyticus	Acinetobacter_haemolyticus	Acinetobacter_haemolyticus	Acinetobacter_haemolyticus	Acinetobacter_haemolyticus
Acinetobacter	Acinetobacter_haemolyticus	GCF_009892305.1	ASM989230v1	Acinetobacter haemolyticus	Acinetobacter_haemolyticus	Acinetobacter_haemolyticus	Acinetobacter_haemolyticus	Acinetobacter_haemolyticus	Acinetobacter_haemolyticus	Acinetobacter_haemolyticus
Acinetobacter	Acinetobacter_haemolyticus	GCF_009892325.1	ASM989232v1	Acinetobacter haemolyticus	Acinetobacter_haemolyticus	Acinetobacter_haemolyticus	Acinetobacter_haemolyticus	Acinetobacter_haemolyticus	Acinetobacter_haemolyticus	Acinetobacter_haemolyticus
Acinetobacter	Acinetobacter_haemolyticus	GCF_009892345.1	ASM989234v1	Acinetobacter haemolyticus	Acinetobacter_haemolyticus	Acinetobacter_haemolyticus	Acinetobacter_haemolyticus	Acinetobacter_haemolyticus	Acinetobacter_haemolyticus	Acinetobacter_haemolyticus
Acinetobacter	Acinetobacter_haemolyticus	GCF_009892365.1	ASM989236v1	Acinetobacter haemolyticus	Acinetobacter_haemolyticus	Acinetobacter_haemolyticus	Acinetobacter_haemolyticus	Acinetobacter_haemolyticus	Acinetobacter_haemolyticus	Acinetobacter_haemolyticus
Acinetobacter	Acinetobacter_haemolyticus	GCF_009892385.1	ASM989238v1	Acinetobacter haemolyticus	Acinetobacter_haemolyticus	Acinetobacter_haemolyticus	Acinetobacter_haemolyticus	Acinetobacter_haemolyticus	Acinetobacter_haemolyticus	Acinetobacter_haemolyticus
Acinetobacter	Acinetobacter_idrijaensis	GCF_019343495.1	ASM1934349v1	Acinetobacter lwoffii	Acinetobacter_idrijaensis	Acinetobacter_idrijaensis	Acinetobacter_lwoffii	Acinetobacter_idrijaensis	Acinetobacter_idrijaensis	Acinetobacter_idrijaensis
Acinetobacter	Acinetobacter_indicus	GCF_002953575.2	ASM295357v2	Acinetobacter indicus	Acinetobacter_indicus	Acinetobacter_indicus	Acinetobacter_indicus	Acinetobacter_indicus	Acinetobacter_indicus	Acinetobacter_indicus
Acinetobacter	Acinetobacter_indicus	GCF_009296145.1	ASM929614v1	Acinetobacter indicus	Acinetobacter_indicus	Acinetobacter_indicus	Acinetobacter_indicus	Acinetobacter_indicus	Acinetobacter_indicus	Acinetobacter_indicus
Acinetobacter	Acinetobacter_indicus	GCF_009734145.1	ASM973414v1	Acinetobacter indicus	Acinetobacter_indicus	Acinetobacter_indicus	Acinetobacter_indicus	Acinetobacter_indicus	Acinetobacter_indicus	Acinetobacter_indicus
Acinetobacter	Acinetobacter_indicus	GCF_009914375.1	ASM991437v1	Acinetobacter indicus	Acinetobacter_indicus	Acinetobacter_indicus	Acinetobacter_indicus	Acinetobacter_indicus	Acinetobacter_indicus	Acinetobacter_indicus
Acinetobacter	Acinetobacter_indicus	GCF_009914395.1	ASM991439v1	Acinetobacter indicus	Acinetobacter_indicus	Acinetobacter_indicus	Acinetobacter_indicus	Acinetobacter_indicus	Acinetobacter_indicus	Acinetobacter_indicus
Acinetobacter	Acinetobacter_indicus	GCF_009914415.1	ASM991441v1	Acinetobacter indicus	Acinetobacter_indicus	Acinetobacter_indicus	Acinetobacter_indicus	Acinetobacter_indicus	Acinetobacter_indicus	Acinetobacter_indicus
Acinetobacter	Acinetobacter_indicus	GCF_009914435.1	ASM991443v1	Acinetobacter indicus	Acinetobacter_indicus	Acinetobacter_indicus	Acinetobacter_indicus	Acinetobacter_indicus	Acinetobacter_indicus	Acinetobacter_indicus
Acinetobacter	Acinetobacter_indicus	GCF_009914475.1	ASM991447v1	Acinetobacter indicus	Acinetobacter_indicus	Acinetobacter_indicus	Acinetobacter_indicus	Acinetobacter_indicus	Acinetobacter_indicus	Acinetobacter_indicus
Acinetobacter	Acinetobacter_indicus	GCF_010917815.1	ASM1091781v1	Acinetobacter indicus	Acinetobacter_indicus	Acinetobacter_indicus	Acinetobacter_indicus	Acinetobacter_indicus	Acinetobacter_indicus	Acinetobacter_indicus
Acinetobacter	Acinetobacter_indicus	GCF_010918195.1	ASM1091819v1	Acinetobacter indicus	Acinetobacter_indicus	Acinetobacter_indicus	Acinetobacter_indicus	Acinetobacter_indicus	Acinetobacter_indicus	Acinetobacter_indicus
Acinetobacter	Acinetobacter_indicus	GCF_010918375.1	ASM1091837v1	Acinetobacter indicus	Acinetobacter_indicus	Acinetobacter_indicus	Acinetobacter_indicus	Acinetobacter_indicus	Acinetobacter_indicus	Acinetobacter_indicus
Acinetobacter	Acinetobacter_indicus	GCF_012278715.1	ASM1227871v1	Acinetobacter indicus	Acinetobacter_indicus	Acinetobacter_indicus	Acinetobacter_indicus	Acinetobacter_indicus	Acinetobacter_indicus	Acinetobacter_indicus
Acinetobacter	Acinetobacter_indicus	GCF_012278735.1	ASM1227873v1	Acinetobacter indicus	Acinetobacter_indicus	Acinetobacter_indicus	Acinetobacter_indicus	Acinetobacter_indicus	Acinetobacter_indicus	Acinetobacter_indicus
Acinetobacter	Acinetobacter_indicus	GCF_013378115.1	ASM1337811v1	Acinetobacter indicus	Acinetobacter_indicus	Acinetobacter_indicus	Acinetobacter_indicus	Acinetobacter_indicus	Acinetobacter_indicus	Acinetobacter_indicus
Acinetobacter	Acinetobacter_indicus	GCF_015217905.1	ASM1521790v1	Acinetobacter indicus	Acinetobacter_indicus	Acinetobacter_indicus	Acinetobacter_indicus	Acinetobacter_indicus	Acinetobacter_indicus	Acinetobacter_indicus
Acinetobacter	Acinetobacter_indicus	GCF_015218885.1	ASM1521888v1	Acinetobacter indicus	Acinetobacter_indicus	Acinetobacter_indicus	Acinetobacter_indicus	Acinetobacter_indicus	Acinetobacter_indicus	Acinetobacter_indicus
Acinetobacter	Acinetobacter_indicus	GCF_017132735.1	ASM1713273v1	Acinetobacter indicus	Acinetobacter_indicus	Acinetobacter_indicus	Acinetobacter_indicus	Acinetobacter_indicus	Acinetobacter_indicus	Acinetobacter_indicus
Acinetobacter	Acinetobacter_indicus	GCF_017309425.1	ASM1730942v1	Acinetobacter indicus	Acinetobacter_indicus	Acinetobacter_indicus	Acinetobacter_indicus	Acinetobacter_indicus	Acinetobacter_indicus	Acinetobacter_indicus
Acinetobacter	Acinetobacter_indicus	GCF_017309445.1	ASM1730944v1	Acinetobacter indicus	Acinetobacter_indicus	Acinetobacter_indicus	Acinetobacter_indicus	Acinetobacter_indicus	Acinetobacter_indicus	Acinetobacter_indicus
Acinetobacter	Acinetobacter_indicus	GCF_022749595.1	ASM2274959v1	Acinetobacter indicus	Acinetobacter_indicus	Acinetobacter_indicus	Acinetobacter_indicus	Acinetobacter_indicus	Acinetobacter_indicus	Acinetobacter_indicus
Acinetobacter	Acinetobacter_indicus	GCF_022749635.1	ASM2274963v1	Acinetobacter indicus	Acinetobacter_indicus	Acinetobacter_indicus	Acinetobacter_indicus	Acinetobacter_indicus	Acinetobacter_indicus	Acinetobacter_indicus
Acinetobacter	Acinetobacter_johnsonii	GCF_001484935.1	ASM148493v1	Acinetobacter johnsonii XBB1	Acinetobacter_johnsonii	Acinetobacter_johnsonii	Acinetobacter_johnsonii	Acinetobacter_johnsonii	Acinetobacter_johnsonii	Acinetobacter_johnsonii
Acinetobacter	Acinetobacter_johnsonii	GCF_003335165.1	ASM333516v1	Acinetobacter johnsonii	Acinetobacter_johnsonii	Acinetobacter_johnsonii	Acinetobacter_johnsonii	Acinetobacter_johnsonii	Acinetobacter_johnsonii	Acinetobacter_johnsonii
Acinetobacter	Acinetobacter_johnsonii	GCF_003939325.2	ASM393932v2	Acinetobacter johnsonii	Acinetobacter_johnsonii	Acinetobacter_johnsonii	Acinetobacter_johnsonii	Acinetobacter_johnsonii	Acinetobacter_johnsonii	Acinetobacter_johnsonii
Acinetobacter	Acinetobacter_johnsonii	GCF_003952785.1	ASM395278v1	Acinetobacter johnsonii	Acinetobacter_johnsonii	Acinetobacter_johnsonii	Acinetobacter_johnsonii	Acinetobacter_johnsonii	Acinetobacter_johnsonii	Acinetobacter_johnsonii
Acinetobacter	Acinetobacter_johnsonii	GCF_004337595.1	ASM433759v1	Acinetobacter johnsonii	Acinetobacter_johnsonii	Acinetobacter_johnsonii	Acinetobacter_johnsonii	Acinetobacter_johnsonii	Acinetobacter_johnsonii	Acinetobacter_johnsonii
Acinetobacter	Acinetobacter_johnsonii	GCF_008180305.1	ASM818030v1	Acinetobacter johnsonii	Acinetobacter_johnsonii	Acinetobacter_johnsonii	Acinetobacter_johnsonii	Acinetobacter_johnsonii	Acinetobacter_johnsonii	Acinetobacter_johnsonii
Acinetobacter	Acinetobacter_johnsonii	GCF_013374795.1	ASM1337479v1	Acinetobacter sp. NEB 394	Acinetobacter_johnsonii	Acinetobacter_johnsonii	Acinetobacter_johnsonii	Acinetobacter_johnsonii	Acinetobacter_johnsonii	Acinetobacter_johnsonii
Acinetobacter	Acinetobacter_johnsonii	GCF_015602645.1	ASM1560264v1	Acinetobacter johnsonii	Acinetobacter_johnsonii	Acinetobacter_johnsonii	Acinetobacter_johnsonii	Acinetobacter_johnsonii	Acinetobacter_johnsonii	Acinetobacter_johnsonii
Acinetobacter	Acinetobacter_johnsonii	GCF_016027055.1	ASM1602705v1	Acinetobacter johnsonii	Acinetobacter_johnsonii	Acinetobacter_johnsonii	Acinetobacter_johnsonii	Acinetobacter_johnsonii	Acinetobacter_johnsonii	Acinetobacter_johnsonii
Acinetobacter	Acinetobacter_johnsonii	GCF_016725945.1	ASM1672594v1	Acinetobacter johnsonii	Acinetobacter_johnsonii	Acinetobacter_johnsonii	Acinetobacter_johnsonii	Acinetobacter_johnsonii	Acinetobacter_johnsonii	Acinetobacter_johnsonii
Acinetobacter	Acinetobacter_johnsonii	GCF_016726625.1	ASM1672662v1	Acinetobacter johnsonii	Acinetobacter_johnsonii	Acinetobacter_johnsonii	Acinetobacter_johnsonii	Acinetobacter_johnsonii	Acinetobacter_johnsonii	Acinetobacter_johnsonii
Acinetobacter	Acinetobacter_johnsonii	GCF_016728805.1	ASM1672880v1	Acinetobacter johnsonii	Acinetobacter_johnsonii	Acinetobacter_johnsonii	Acinetobacter_johnsonii	Acinetobacter_johnsonii	Acinetobacter_johnsonii	Acinetobacter_johnsonii
Acinetobacter	Acinetobacter_johnsonii	GCF_017068175.1	ASM1706817v1	Acinetobacter johnsonii	Acinetobacter_johnsonii	Acinetobacter_johnsonii	Acinetobacter_johnsonii	Acinetobacter_johnsonii	Acinetobacter_johnsonii	Acinetobacter_johnsonii
Acinetobacter	Acinetobacter_johnsonii	GCF_020162195.1	ASM2016219v1	Acinetobacter johnsonii	Acinetobacter_johnsonii	Acinetobacter_johnsonii	Acinetobacter_johnsonii	Acinetobacter_johnsonii	Acinetobacter_johnsonii	Acinetobacter_johnsonii
Acinetobacter	Acinetobacter_johnsonii	GCF_021432745.1	ASM2143274v1	Acinetobacter johnsonii	Acinetobacter_johnsonii	Acinetobacter_johnsonii	Acinetobacter_johnsonii	Acinetobacter_johnsonii	Acinetobacter_johnsonii	Acinetobacter_johnsonii
Acinetobacter	Acinetobacter_johnsonii	GCF_021496295.1	ASM2149629v1	Acinetobacter johnsonii	Acinetobacter_johnsonii	Acinetobacter_johnsonii	Acinetobacter_johnsonii	Acinetobacter_johnsonii	Acinetobacter_johnsonii	Acinetobacter_johnsonii
Acinetobacter	Acinetobacter_johnsonii	GCF_021496325.1	ASM2149632v1	Acinetobacter johnsonii	Acinetobacter_johnsonii	Acinetobacter_johnsonii	Acinetobacter_johnsonii	Acinetobacter_johnsonii	Acinetobacter_johnsonii	Acinetobacter_johnsonii
Acinetobacter	Acinetobacter_johnsonii	GCF_021496345.1	ASM2149634v1	Acinetobacter johnsonii	Acinetobacter_johnsonii	Acinetobacter_johnsonii	Acinetobacter_johnsonii	Acinetobacter_johnsonii	Acinetobacter_johnsonii	Acinetobacter_johnsonii
Acinetobacter	Acinetobacter_johnsonii	GCF_021496365.1	ASM2149636v1	Acinetobacter johnsonii	Acinetobacter_johnsonii	Acinetobacter_johnsonii	Acinetobacter_johnsonii	Acinetobacter_johnsonii	Acinetobacter_johnsonii	Acinetobacter_johnsonii
Acinetobacter	Acinetobacter_johnsonii	GCF_022699605.1	ASM2269960v1	Acinetobacter sp. LUNF3	Acinetobacter_johnsonii	Acinetobacter_johnsonii	Acinetobacter_johnsonii	Acinetobacter_johnsonii	Acinetobacter_johnsonii	Acinetobacter_johnsonii
Acinetobacter	Acinetobacter_junii	GCF_001941805.1	ASM194180v1	Acinetobacter junii	Acinetobacter_junii	Acinetobacter_junii	Acinetobacter_junii	Acinetobacter_junii	Acinetobacter_junii	Acinetobacter_junii
Acinetobacter	Acinetobacter_junii	GCF_002165245.3	ASM216524v3	Acinetobacter junii	Acinetobacter_junii	Acinetobacter_junii	Acinetobacter_junii	Acinetobacter_junii	Acinetobacter_junii	Acinetobacter_junii
Acinetobacter	Acinetobacter_junii	GCF_002761875.1	ASM276187v1	Acinetobacter junii	Acinetobacter_junii	Acinetobacter_junii	Acinetobacter_junii	Acinetobacter_junii	Acinetobacter_junii	Acinetobacter_junii
Acinetobacter	Acinetobacter_junii	GCF_003939335.2	ASM393933v2	Acinetobacter junii	Acinetobacter_junii	Acinetobacter_junii	Acinetobacter_junii	Acinetobacter_junii	Acinetobacter_junii	Acinetobacter_junii
Acinetobacter	Acinetobacter_junii	GCF_003939355.2	ASM393935v2	Acinetobacter junii	Acinetobacter_junii	Acinetobacter_junii	Acinetobacter_junii	Acinetobacter_junii	Acinetobacter_junii	Acinetobacter_junii
Acinetobacter	Acinetobacter_junii	GCF_016743155.1	ASM1674315v1	Acinetobacter junii	Acinetobacter_junii	Acinetobacter_junii	Acinetobacter_junii	Acinetobacter_junii	Acinetobacter_junii	Acinetobacter_junii
Acinetobacter	Acinetobacter_junii	GCF_018281725.1	ASM1828172v1	Acinetobacter junii	Acinetobacter_junii	Acinetobacter_junii	Acinetobacter_junii	Acinetobacter_junii	Acinetobacter_junii	Acinetobacter_junii
Acinetobacter	Acinetobacter_junii	GCF_018336855.1	ASM1833685v1	Acinetobacter junii	Acinetobacter_junii	Acinetobacter_junii	Acinetobacter_junii	Acinetobacter_junii	Acinetobacter_junii	Acinetobacter_junii
Acinetobacter	Acinetobacter_junii	GCF_021491935.1	ASM2149193v1	Acinetobacter junii	Acinetobacter_junii	Acinetobacter_junii	Acinetobacter_junii	Acinetobacter_junii	Acinetobacter_junii	Acinetobacter_junii
Acinetobacter	Acinetobacter_junii	GCF_022809695.1	ASM2280969v1	Acinetobacter junii	Acinetobacter_junii	Acinetobacter_junii	Acinetobacter_junii	Acinetobacter_junii	Acinetobacter_junii	Acinetobacter_junii
Acinetobacter	Acinetobacter_junii	GCF_023973105.1	ASM2397310v1	Acinetobacter junii	Acinetobacter_junii	Acinetobacter_junii	Acinetobacter_junii	Acinetobacter_junii	Acinetobacter_junii	Acinetobacter_junii
Acinetobacter	Acinetobacter_lactucae	GCF_002076935.1	ASM207693v1	Acinetobacter lactucae	Acinetobacter_lactucae	Acinetobacter_lactucae	Acinetobacter_lactucae	Acinetobacter_lactucae	Acinetobacter_lactucae	Acinetobacter_nosocomialis
Acinetobacter	Acinetobacter_lactucae	GCF_013122135.1	ASM1312213v1	Acinetobacter lactucae	Acinetobacter_lactucae	Acinetobacter_lactucae	Acinetobacter_lactucae	Acinetobacter_lactucae	Acinetobacter_lactucae	Acinetobacter_nosocomialis
Acinetobacter	Acinetobacter_lactucae	GCF_019046965.1	ASM1904696v1	Acinetobacter pittii	Acinetobacter_lactucae	Acinetobacter_lactucae	Acinetobacter_lactucae	Acinetobacter_lactucae	Acinetobacter_lactucae	Acinetobacter_nosocomialis
Acinetobacter	Acinetobacter_lactucae	GCF_019047185.1	ASM1904718v1	Acinetobacter pittii	Acinetobacter_lactucae	Acinetobacter_lactucae	Acinetobacter_lactucae	Acinetobacter_lactucae	Acinetobacter_lactucae	Acinetobacter_nosocomialis
Acinetobacter	Acinetobacter_lanii	GCF_011578285.1	ASM1157828v1	Acinetobacter lanii	Acinetobacter_lanii	Acinetobacter_lanii	Acinetobacter_lanii	Acinetobacter_lanii	Acinetobacter_lanii	Acinetobacter_lanii
Acinetobacter	Acinetobacter_larvae	GCF_001704115.1	ASM170411v1	Acinetobacter larvae	Acinetobacter_larvae	Acinetobacter_larvae	Acinetobacter_larvae	Acinetobacter_larvae	Acinetobacter_larvae	Acinetobacter_larvae
Acinetobacter	Acinetobacter_lwoffii	GCF_019048305.1	ASM1904830v1	Acinetobacter lwoffii	Acinetobacter_lwoffii	Acinetobacter_lwoffii	Acinetobacter_lwoffii	Acinetobacter_lwoffii	Acinetobacter_fasciculus	Acinetobacter_idrijaensis
Acinetobacter	Acinetobacter_lwoffii	GCF_019048525.1	ASM1904852v1	Acinetobacter lwoffii	Acinetobacter_lwoffii	Acinetobacter_lwoffii	Acinetobacter_lwoffii	Acinetobacter_lwoffii	Acinetobacter_idrijaensis	Acinetobacter_idrijaensis
Acinetobacter	Acinetobacter_lwoffii	GCF_019787645.1	ASM1978764v1	Acinetobacter lwoffii	Acinetobacter_lwoffii	Acinetobacter_lwoffii	Acinetobacter_lwoffii	Acinetobacter_lwoffii	Acinetobacter_lwoffii_D	Acinetobacter_idrijaensis
Acinetobacter	Acinetobacter_lwoffii_C	GCF_013343215.1	ASM1334321v1	Acinetobacter sp. 10FS3-1	Acinetobacter_lwoffii_C	Acinetobacter_lwoffii_C	Acinetobacter_lwoffii_C	Acinetobacter_lwoffii_C	Acinetobacter_lwoffii_C	Acinetobacter_lwoffii_C
Acinetobacter	Acinetobacter_lwoffii_D	GCF_018438165.1	ASM1843816v1	Acinetobacter sp. WY4	Acinetobacter_lwoffii_D	Acinetobacter_lwoffii_D	Acinetobacter_lwoffii_D	Acinetobacter_lwoffii_D	Acinetobacter_lwoffii_D	Acinetobacter_lwoffii_D
Acinetobacter	Acinetobacter_lwoffii_E	GCF_015602705.1	ASM1560270v1	Acinetobacter lwoffii	Acinetobacter_lwoffii_E	Acinetobacter_lwoffii_E	Acinetobacter_lwoffii	Acinetobacter_lwoffii_E	Acinetobacter_idrijaensis	Acinetobacter_idrijaensis
Acinetobacter	Acinetobacter_nosocomialis	GCF_000814165.3	ASM81416v3	Acinetobacter nosocomialis	Acinetobacter_nosocomialis	Acinetobacter_nosocomialis	Acinetobacter_lactucae	Acinetobacter_nosocomialis	Acinetobacter_nosocomialis	Acinetobacter_nosocomialis
Acinetobacter	Acinetobacter_nosocomialis	GCF_002082665.1	ASM208266v1	Acinetobacter nosocomialis	Acinetobacter_nosocomialis	Acinetobacter_nosocomialis	Acinetobacter_lactucae	Acinetobacter_nosocomialis	Acinetobacter_nosocomialis	Acinetobacter_nosocomialis
Acinetobacter	Acinetobacter_nosocomialis	GCF_002951295.1	ASM295129v1	Acinetobacter nosocomialis	Acinetobacter_nosocomialis	Acinetobacter_nosocomialis	Acinetobacter_lactucae	Acinetobacter_nosocomialis	Acinetobacter_nosocomialis	Acinetobacter_nosocomialis
Acinetobacter	Acinetobacter_nosocomialis	GCF_003143895.1	ASM314389v1	Acinetobacter nosocomialis	Acinetobacter_nosocomialis	Acinetobacter_nosocomialis	Acinetobacter_lactucae	Acinetobacter_nosocomialis	Acinetobacter_nosocomialis	Acinetobacter_nosocomialis
Acinetobacter	Acinetobacter_nosocomialis	GCF_004295305.1	ASM429530v1	Acinetobacter nosocomialis	Acinetobacter_nosocomialis	Acinetobacter_nosocomialis	Acinetobacter_lactucae	Acinetobacter_nosocomialis	Acinetobacter_nosocomialis	Acinetobacter_nosocomialis
Acinetobacter	Acinetobacter_nosocomialis	GCF_004792395.1	ASM479239v1	Acinetobacter nosocomialis	Acinetobacter_nosocomialis	Acinetobacter_nosocomialis	Acinetobacter_lactucae	Acinetobacter_nosocomialis	Acinetobacter_nosocomialis	Acinetobacter_nosocomialis
Acinetobacter	Acinetobacter_nosocomialis	GCF_005281455.1	ASM528145v1	Acinetobacter nosocomialis M2	Acinetobacter_nosocomialis	Acinetobacter_nosocomialis	Acinetobacter_lactucae	Acinetobacter_nosocomialis	Acinetobacter_nosocomialis	Acinetobacter_nosocomialis
Acinetobacter	Acinetobacter_nosocomialis	GCF_008086325.1	ASM808632v1	Acinetobacter nosocomialis	Acinetobacter_nosocomialis	Acinetobacter_nosocomialis	Acinetobacter_lactucae	Acinetobacter_nosocomialis	Acinetobacter_nosocomialis	Acinetobacter_nosocomialis
Acinetobacter	Acinetobacter_nosocomialis	GCF_009588945.1	ASM958894v1	Acinetobacter nosocomialis	Acinetobacter_nosocomialis	Acinetobacter_nosocomialis	Acinetobacter_lactucae	Acinetobacter_nosocomialis	Acinetobacter_nosocomialis	Acinetobacter_nosocomialis
Acinetobacter	Acinetobacter_nosocomialis	GCF_015602685.1	ASM1560268v1	Acinetobacter nosocomialis	Acinetobacter_nosocomialis	Acinetobacter_nosocomialis	Acinetobacter_lactucae	Acinetobacter_nosocomialis	Acinetobacter_nosocomialis	Acinetobacter_nosocomialis
Acinetobacter	Acinetobacter_nosocomialis	GCF_019048685.1	ASM1904868v1	Acinetobacter nosocomialis	Acinetobacter_nosocomialis	Acinetobacter_nosocomialis	Acinetobacter_lactucae	Acinetobacter_nosocomialis	Acinetobacter_nosocomialis	Acinetobacter_nosocomialis
Acinetobacter	Acinetobacter_oleivorans	GCF_000196795.1	ASM19679v1	Acinetobacter oleivorans DR1	Acinetobacter_oleivorans	Acinetobacter_oleivorans	Acinetobacter_oleivorans	Acinetobacter_oleivorans	Acinetobacter_oleivorans	Acinetobacter_oleivorans
Acinetobacter	Acinetobacter_oleivorans	GCF_023612055.1	ASM2361205v1	Acinetobacter sp. AS23	Acinetobacter_oleivorans	Acinetobacter_oleivorans	Acinetobacter_oleivorans	Acinetobacter_oleivorans	Acinetobacter_oleivorans	Acinetobacter_oleivorans
Acinetobacter	Acinetobacter_oleivorans	GCF_023757925.1	ASM2375792v1	Acinetobacter sp. AHP123	Acinetobacter_oleivorans	Acinetobacter_oleivorans	Acinetobacter_oleivorans	Acinetobacter_oleivorans	Acinetobacter_oleivorans	Acinetobacter_oleivorans
Acinetobacter	Acinetobacter_piscicola_A	GCF_015218165.1	ASM1521816v1	Acinetobacter piscicola	Acinetobacter_piscicola_A	Acinetobacter_piscicola_A	Acinetobacter_piscicola_A	Acinetobacter_piscicola_A	Acinetobacter_piscicola_A	Acinetobacter_piscicola_A
Acinetobacter	Acinetobacter_pittii	GCF_000191145.1	ASM19114v1	Acinetobacter pittii PHEA-2	Acinetobacter_pittii	Acinetobacter_pittii	Acinetobacter_pittii	Acinetobacter_pittii	Acinetobacter_pittii	Acinetobacter_pittii
Acinetobacter	Acinetobacter_pittii	GCF_001577285.1	ASM157728v1	Acinetobacter pittii	Acinetobacter_pittii	Acinetobacter_pittii	Acinetobacter_sp023920705	Acinetobacter_pittii	Acinetobacter_pittii	Acinetobacter_calcoaceticus
Acinetobacter	Acinetobacter_pittii	GCF_001617545.1	ASM161754v1	Acinetobacter pittii	Acinetobacter_pittii	Acinetobacter_pittii	Acinetobacter_sp023920705	Acinetobacter_pittii	Acinetobacter_pittii	Acinetobacter_calcoaceticus
Acinetobacter	Acinetobacter_pittii	GCF_002012285.1	ASM201228v1	Acinetobacter pittii	Acinetobacter_pittii	Acinetobacter_pittii	Acinetobacter_sp023920705	Acinetobacter_pittii	Acinetobacter_pittii	Acinetobacter_calcoaceticus
Acinetobacter	Acinetobacter_pittii	GCF_002158945.1	ASM215894v1	Acinetobacter pittii	Acinetobacter_pittii	Acinetobacter_pittii	Acinetobacter_sp023920705	Acinetobacter_pittii	Acinetobacter_pittii	Acinetobacter_calcoaceticus
Acinetobacter	Acinetobacter_pittii	GCF_002863745.1	ASM286374v1	Acinetobacter pittii	Acinetobacter_pittii	Acinetobacter_pittii	Acinetobacter_sp023920705	Acinetobacter_pittii	Acinetobacter_pittii	Acinetobacter_calcoaceticus
Acinetobacter	Acinetobacter_pittii	GCF_002902805.2	ASM290280v2	Acinetobacter pittii	Acinetobacter_pittii	Acinetobacter_pittii	Acinetobacter_sp023920705	Acinetobacter_pittii	Acinetobacter_pittii	Acinetobacter_calcoaceticus
Acinetobacter	Acinetobacter_pittii	GCF_002999115.2	ASM299911v2	Acinetobacter pittii	Acinetobacter_pittii	Acinetobacter_pittii	Acinetobacter_sp023920705	Acinetobacter_pittii	Acinetobacter_pittii	Acinetobacter_calcoaceticus
Acinetobacter	Acinetobacter_pittii	GCF_002999215.3	ASM299921v3	Acinetobacter pittii	Acinetobacter_pittii	Acinetobacter_pittii	Acinetobacter_sp023920705	Acinetobacter_pittii	Acinetobacter_pittii	Acinetobacter_calcoaceticus
Acinetobacter	Acinetobacter_pittii	GCF_003051965.2	ASM305196v2	Acinetobacter pittii	Acinetobacter_pittii	Acinetobacter_pittii	Acinetobacter_sp023920705	Acinetobacter_pittii	Acinetobacter_pittii	Acinetobacter_calcoaceticus
Acinetobacter	Acinetobacter_pittii	GCF_003956065.1	ASM395606v1	Acinetobacter pittii	Acinetobacter_pittii	Acinetobacter_pittii	Acinetobacter_sp023920705	Acinetobacter_pittii	Acinetobacter_pittii	Acinetobacter_calcoaceticus
Acinetobacter	Acinetobacter_pittii	GCF_007954485.1	ASM795448v1	Acinetobacter pittii	Acinetobacter_pittii	Acinetobacter_pittii	Acinetobacter_sp023920705	Acinetobacter_pittii	Acinetobacter_pittii	Acinetobacter_calcoaceticus
Acinetobacter	Acinetobacter_pittii	GCF_008121475.1	ASM812147v1	Acinetobacter pittii	Acinetobacter_pittii	Acinetobacter_pittii	Acinetobacter_sp023920705	Acinetobacter_pittii	Acinetobacter_pittii	Acinetobacter_calcoaceticus
Acinetobacter	Acinetobacter_pittii	GCF_008694085.1	ASM869408v1	Acinetobacter pittii	Acinetobacter_pittii	Acinetobacter_pittii	Acinetobacter_sp023920705	Acinetobacter_pittii	Acinetobacter_pittii	Acinetobacter_calcoaceticus
Acinetobacter	Acinetobacter_pittii	GCF_009931315.1	ASM993131v1	Acinetobacter pittii	Acinetobacter_pittii	Acinetobacter_pittii	Acinetobacter_sp023920705	Acinetobacter_pittii	Acinetobacter_pittii	Acinetobacter_calcoaceticus
Acinetobacter	Acinetobacter_pittii	GCF_011996285.1	ASM1199628v1	Acinetobacter pittii	Acinetobacter_pittii	Acinetobacter_pittii	Acinetobacter_sp023920705	Acinetobacter_pittii	Acinetobacter_pittii	Acinetobacter_calcoaceticus
Acinetobacter	Acinetobacter_pittii	GCF_014168695.1	ASM1416869v1	Acinetobacter pittii	Acinetobacter_pittii	Acinetobacter_pittii	Acinetobacter_sp023920705	Acinetobacter_pittii	Acinetobacter_pittii	Acinetobacter_calcoaceticus
Acinetobacter	Acinetobacter_pittii	GCF_014169935.1	ASM1416993v1	Acinetobacter sp. BEC1-S18-ESBL-01	Acinetobacter_pittii	Acinetobacter_pittii	Acinetobacter_sp023920705	Acinetobacter_pittii	Acinetobacter_calcoaceticus	Acinetobacter_calcoaceticus
Acinetobacter	Acinetobacter_pittii	GCF_015224645.1	ASM1522464v1	Acinetobacter sp. Ac-14	Acinetobacter_pittii	Acinetobacter_pittii	Acinetobacter_sp023920705	Acinetobacter_pittii	Acinetobacter_pittii	Acinetobacter_calcoaceticus
Acinetobacter	Acinetobacter_pittii	GCF_016804045.1	ASM1680404v1	Acinetobacter pittii	Acinetobacter_pittii	Acinetobacter_pittii	Acinetobacter_sp023920705	Acinetobacter_pittii	Acinetobacter_pittii	Acinetobacter_calcoaceticus
Acinetobacter	Acinetobacter_pittii	GCF_016889305.1	ASM1688930v1	Acinetobacter pittii	Acinetobacter_pittii	Acinetobacter_pittii	Acinetobacter_sp023920705	Acinetobacter_pittii	Acinetobacter_pittii	Acinetobacter_calcoaceticus
Acinetobacter	Acinetobacter_pittii	GCF_016889345.1	ASM1688934v1	Acinetobacter pittii	Acinetobacter_pittii	Acinetobacter_pittii	Acinetobacter_lactucae	Acinetobacter_pittii	Acinetobacter_pittii	Acinetobacter_nosocomialis
Acinetobacter	Acinetobacter_pittii	GCF_016889825.1	ASM1688982v1	Acinetobacter pittii	Acinetobacter_pittii	Acinetobacter_pittii	Acinetobacter_sp023920705	Acinetobacter_pittii	Acinetobacter_pittii	Acinetobacter_calcoaceticus
Acinetobacter	Acinetobacter_pittii	GCF_016890065.1	ASM1689006v1	Acinetobacter pittii	Acinetobacter_pittii	Acinetobacter_pittii	Acinetobacter_sp023920705	Acinetobacter_pittii	Acinetobacter_pittii	Acinetobacter_calcoaceticus
Acinetobacter	Acinetobacter_pittii	GCF_018454425.1	ASM1845442v1	Acinetobacter sp. BHS4	Acinetobacter_pittii	Acinetobacter_pittii	Acinetobacter_sp023920705	Acinetobacter_pittii	Acinetobacter_pittii	Acinetobacter_calcoaceticus
Acinetobacter	Acinetobacter_pittii	GCF_019047205.1	ASM1904720v1	Acinetobacter pittii	Acinetobacter_pittii	Acinetobacter_pittii	Acinetobacter_sp023920705	Acinetobacter_pittii	Acinetobacter_pittii	Acinetobacter_calcoaceticus
Acinetobacter	Acinetobacter_pittii	GCF_019048225.1	ASM1904822v1	Acinetobacter pittii	Acinetobacter_pittii	Acinetobacter_pittii	Acinetobacter_sp023920705	Acinetobacter_pittii	Acinetobacter_pittii	Acinetobacter_nosocomialis
Acinetobacter	Acinetobacter_pittii	GCF_019703265.1	ASM1970326v1	Acinetobacter pittii	Acinetobacter_pittii	Acinetobacter_pittii	Acinetobacter_sp023920705	Acinetobacter_pittii	Acinetobacter_pittii	Acinetobacter_nosocomialis
Acinetobacter	Acinetobacter_pittii	GCF_020535225.1	ASM2053522v1	Acinetobacter pittii	Acinetobacter_pittii	Acinetobacter_pittii	Acinetobacter_sp023920705	Acinetobacter_pittii	Acinetobacter_pittii	Acinetobacter_calcoaceticus
Acinetobacter	Acinetobacter_pittii	GCF_020544425.1	ASM2054442v1	Acinetobacter pittii	Acinetobacter_pittii	Acinetobacter_pittii	Acinetobacter_sp023920705	Acinetobacter_pittii	Acinetobacter_pittii	Acinetobacter_calcoaceticus
Acinetobacter	Acinetobacter_pittii	GCF_020991105.1	ASM2099110v1	Acinetobacter pittii	Acinetobacter_pittii	Acinetobacter_pittii	Acinetobacter_sp023920705	Acinetobacter_pittii	Acinetobacter_pittii	Acinetobacter_calcoaceticus
Acinetobacter	Acinetobacter_pittii	GCF_023922005.1	ASM2392200v1	Acinetobacter pittii	Acinetobacter_pittii	Acinetobacter_pittii	Acinetobacter_sp023920705	Acinetobacter_pittii	Acinetobacter_pittii	Acinetobacter_calcoaceticus
Acinetobacter	Acinetobacter_pittii	GCF_024083765.1	ASM2408376v1	Acinetobacter pittii	Acinetobacter_pittii	Acinetobacter_pittii	Acinetobacter_sp023920705	Acinetobacter_pittii	Acinetobacter_pittii	Acinetobacter_calcoaceticus
Acinetobacter	Acinetobacter_pittii	GCF_024181765.1	ASM2418176v1	Acinetobacter pittii	Acinetobacter_pittii	Acinetobacter_pittii	Acinetobacter_sp023920705	Acinetobacter_pittii	Acinetobacter_pittii	Acinetobacter_calcoaceticus
Acinetobacter	Acinetobacter_pseudolwoffii	GCF_020271765.1	ASM2027176v1	Acinetobacter pseudolwoffii	Acinetobacter_pseudolwoffii	Acinetobacter_pseudolwoffii	Acinetobacter_pseudolwoffii	Acinetobacter_pseudolwoffii	Acinetobacter_pseudolwoffii	Acinetobacter_pseudolwoffii
Acinetobacter	Acinetobacter_radioresistens	GCF_002993105.1	ASM299310v1	Acinetobacter radioresistens	Acinetobacter_radioresistens	Acinetobacter_radioresistens	Acinetobacter_radioresistens	Acinetobacter_radioresistens	Acinetobacter_radioresistens	Acinetobacter_radioresistens
Acinetobacter	Acinetobacter_radioresistens	GCF_003258335.1	ASM325833v1	Acinetobacter radioresistens	Acinetobacter_radioresistens	Acinetobacter_radioresistens	Acinetobacter_radioresistens	Acinetobacter_radioresistens	Acinetobacter_radioresistens	Acinetobacter_radioresistens
Acinetobacter	Acinetobacter_radioresistens	GCF_005519305.1	ASM551930v1	Acinetobacter radioresistens	Acinetobacter_radioresistens	Acinetobacter_radioresistens	Acinetobacter_radioresistens	Acinetobacter_radioresistens	Acinetobacter_radioresistens	Acinetobacter_radioresistens
Acinetobacter	Acinetobacter_radioresistens	GCF_006757745.1	ASM675774v1	Acinetobacter radioresistens DSM 6976 = NBRC 102413 = CIP 103788	Acinetobacter_radioresistens	Acinetobacter_radioresistens	Acinetobacter_radioresistens	Acinetobacter_radioresistens	Acinetobacter_radioresistens	Acinetobacter_radioresistens
Acinetobacter	Acinetobacter_schindleri	GCF_001971565.1	ASM197156v1	Acinetobacter schindleri	Acinetobacter_schindleri	Acinetobacter_schindleri	Acinetobacter_schindleri	Acinetobacter_schindleri	Acinetobacter_schindleri	Acinetobacter_schindleri
Acinetobacter	Acinetobacter_schindleri	GCF_003072585.2	ASM307258v2	Acinetobacter schindleri	Acinetobacter_schindleri	Acinetobacter_schindleri	Acinetobacter_schindleri	Acinetobacter_schindleri	Acinetobacter_schindleri	Acinetobacter_schindleri
Acinetobacter	Acinetobacter_schindleri	GCF_007833615.1	ASM783361v1	Acinetobacter schindleri	Acinetobacter_schindleri	Acinetobacter_schindleri	Acinetobacter_schindleri	Acinetobacter_schindleri	Acinetobacter_schindleri	Acinetobacter_schindleri
Acinetobacter	Acinetobacter_schindleri	GCF_010918635.1	ASM1091863v1	Acinetobacter schindleri	Acinetobacter_schindleri	Acinetobacter_schindleri	Acinetobacter_schindleri	Acinetobacter_schindleri	Acinetobacter_schindleri	Acinetobacter_schindleri
Acinetobacter	Acinetobacter_schindleri	GCF_010918895.1	ASM1091889v1	Acinetobacter schindleri	Acinetobacter_schindleri	Acinetobacter_schindleri	Acinetobacter_schindleri	Acinetobacter_schindleri	Acinetobacter_schindleri	Acinetobacter_schindleri
Acinetobacter	Acinetobacter_schindleri	GCF_010919095.1	ASM1091909v1	Acinetobacter schindleri	Acinetobacter_schindleri	Acinetobacter_schindleri	Acinetobacter_schindleri	Acinetobacter_schindleri	Acinetobacter_schindleri	Acinetobacter_schindleri
Acinetobacter	Acinetobacter_seifertii	GCF_014717515.1	ASM1471751v1	Acinetobacter seifertii	Acinetobacter_seifertii	Acinetobacter_seifertii	Acinetobacter_seifertii	Acinetobacter_seifertii	Acinetobacter_seifertii	Acinetobacter_seifertii
Acinetobacter	Acinetobacter_seifertii	GCF_014718355.1	ASM1471835v1	Acinetobacter seifertii	Acinetobacter_seifertii	Acinetobacter_seifertii	Acinetobacter_seifertii	Acinetobacter_seifertii	Acinetobacter_seifertii	Acinetobacter_seifertii
Acinetobacter	Acinetobacter_seifertii	GCF_014719215.1	ASM1471921v1	Acinetobacter seifertii	Acinetobacter_seifertii	Acinetobacter_seifertii	Acinetobacter_seifertii	Acinetobacter_seifertii	Acinetobacter_seifertii	Acinetobacter_seifertii
Acinetobacter	Acinetobacter_seifertii	GCF_014719435.1	ASM1471943v1	Acinetobacter seifertii	Acinetobacter_seifertii	Acinetobacter_seifertii	Acinetobacter_seifertii	Acinetobacter_seifertii	Acinetobacter_seifertii	Acinetobacter_seifertii
Acinetobacter	Acinetobacter_seifertii	GCF_014719835.1	ASM1471983v1	Acinetobacter seifertii	Acinetobacter_seifertii	Acinetobacter_seifertii	Acinetobacter_seifertii	Acinetobacter_seifertii	Acinetobacter_seifertii	Acinetobacter_seifertii
Acinetobacter	Acinetobacter_seifertii	GCF_014720075.1	ASM1472007v1	Acinetobacter seifertii	Acinetobacter_seifertii	Acinetobacter_seifertii	Acinetobacter_seifertii	Acinetobacter_seifertii	Acinetobacter_seifertii	Acinetobacter_seifertii
Acinetobacter	Acinetobacter_seifertii	GCF_014720495.1	ASM1472049v1	Acinetobacter seifertii	Acinetobacter_seifertii	Acinetobacter_seifertii	Acinetobacter_seifertii	Acinetobacter_seifertii	Acinetobacter_seifertii	Acinetobacter_seifertii
Acinetobacter	Acinetobacter_seifertii	GCF_014720855.1	ASM1472085v1	Acinetobacter seifertii	Acinetobacter_seifertii	Acinetobacter_seifertii	Acinetobacter_seifertii	Acinetobacter_seifertii	Acinetobacter_seifertii	Acinetobacter_seifertii
Acinetobacter	Acinetobacter_seifertii	GCF_014721075.1	ASM1472107v1	Acinetobacter seifertii	Acinetobacter_seifertii	Acinetobacter_seifertii	Acinetobacter_seifertii	Acinetobacter_seifertii	Acinetobacter_seifertii	Acinetobacter_seifertii
Acinetobacter	Acinetobacter_seifertii	GCF_014721215.1	ASM1472121v1	Acinetobacter seifertii	Acinetobacter_seifertii	Acinetobacter_seifertii	Acinetobacter_seifertii	Acinetobacter_seifertii	Acinetobacter_seifertii	Acinetobacter_seifertii
Acinetobacter	Acinetobacter_seifertii	GCF_014721415.1	ASM1472141v1	Acinetobacter seifertii	Acinetobacter_seifertii	Acinetobacter_seifertii	Acinetobacter_seifertii	Acinetobacter_seifertii	Acinetobacter_seifertii	Acinetobacter_seifertii
Acinetobacter	Acinetobacter_seifertii	GCF_014721575.1	ASM1472157v1	Acinetobacter seifertii	Acinetobacter_seifertii	Acinetobacter_seifertii	Acinetobacter_seifertii	Acinetobacter_seifertii	Acinetobacter_seifertii	Acinetobacter_seifertii
Acinetobacter	Acinetobacter_seifertii	GCF_014721815.1	ASM1472181v1	Acinetobacter seifertii	Acinetobacter_seifertii	Acinetobacter_seifertii	Acinetobacter_seifertii	Acinetobacter_seifertii	Acinetobacter_seifertii	Acinetobacter_seifertii
Acinetobacter	Acinetobacter_seifertii	GCF_014722015.1	ASM1472201v1	Acinetobacter seifertii	Acinetobacter_seifertii	Acinetobacter_seifertii	Acinetobacter_seifertii	Acinetobacter_seifertii	Acinetobacter_seifertii	Acinetobacter_seifertii
Acinetobacter	Acinetobacter_seifertii	GCF_014722775.1	ASM1472277v1	Acinetobacter seifertii	Acinetobacter_seifertii	Acinetobacter_seifertii	Acinetobacter_seifertii	Acinetobacter_seifertii	Acinetobacter_seifertii	Acinetobacter_seifertii
Acinetobacter	Acinetobacter_seifertii	GCF_014723035.1	ASM1472303v1	Acinetobacter seifertii	Acinetobacter_seifertii	Acinetobacter_seifertii	Acinetobacter_seifertii	Acinetobacter_seifertii	Acinetobacter_seifertii	Acinetobacter_seifertii
Acinetobacter	Acinetobacter_seifertii	GCF_014723055.1	ASM1472305v1	Acinetobacter seifertii	Acinetobacter_seifertii	Acinetobacter_seifertii	Acinetobacter_seifertii	Acinetobacter_seifertii	Acinetobacter_seifertii	Acinetobacter_seifertii
Acinetobacter	Acinetobacter_seifertii	GCF_014723095.1	ASM1472309v1	Acinetobacter seifertii	Acinetobacter_seifertii	Acinetobacter_seifertii	Acinetobacter_seifertii	Acinetobacter_seifertii	Acinetobacter_seifertii	Acinetobacter_seifertii
Acinetobacter	Acinetobacter_seifertii	GCF_014723135.1	ASM1472313v1	Acinetobacter seifertii	Acinetobacter_seifertii	Acinetobacter_seifertii	Acinetobacter_seifertii	Acinetobacter_seifertii	Acinetobacter_seifertii	Acinetobacter_seifertii
Acinetobacter	Acinetobacter_seifertii	GCF_014723155.1	ASM1472315v1	Acinetobacter seifertii	Acinetobacter_seifertii	Acinetobacter_seifertii	Acinetobacter_seifertii	Acinetobacter_seifertii	Acinetobacter_seifertii	Acinetobacter_seifertii
Acinetobacter	Acinetobacter_seifertii	GCF_014723195.1	ASM1472319v1	Acinetobacter seifertii	Acinetobacter_seifertii	Acinetobacter_seifertii	Acinetobacter_seifertii	Acinetobacter_seifertii	Acinetobacter_seifertii	Acinetobacter_seifertii
Acinetobacter	Acinetobacter_seifertii	GCF_014788525.1	ASM1478852v1	Acinetobacter seifertii	Acinetobacter_seifertii	Acinetobacter_seifertii	Acinetobacter_seifertii	Acinetobacter_seifertii	Acinetobacter_seifertii	Acinetobacter_seifertii
Acinetobacter	Acinetobacter_seifertii	GCF_016064815.1	ASM1606481v1	Acinetobacter seifertii	Acinetobacter_seifertii	Acinetobacter_seifertii	Acinetobacter_seifertii	Acinetobacter_seifertii	Acinetobacter_seifertii	Acinetobacter_seifertii
Acinetobacter	Acinetobacter_seifertii	GCF_018138965.1	ASM1813896v1	Acinetobacter seifertii	Acinetobacter_seifertii	Acinetobacter_seifertii	Acinetobacter_seifertii	Acinetobacter_seifertii	Acinetobacter_seifertii	Acinetobacter_seifertii
Acinetobacter	Acinetobacter_seifertii	GCF_019048405.1	ASM1904840v1	Acinetobacter seifertii	Acinetobacter_seifertii	Acinetobacter_seifertii	Acinetobacter_seifertii	Acinetobacter_seifertii	Acinetobacter_seifertii	Acinetobacter_seifertii
Acinetobacter	Acinetobacter_shaoyimingii	GCF_011578045.1	ASM1157804v1	Acinetobacter shaoyimingii	Acinetobacter_shaoyimingii	Acinetobacter_shaoyimingii	Acinetobacter_shaoyimingii	Acinetobacter_shaoyimingii	Acinetobacter_shaoyimingii	Acinetobacter_shaoyimingii
Acinetobacter	Acinetobacter_soli	GCF_001953195.1	ASM195319v1	Acinetobacter soli	Acinetobacter_soli	Acinetobacter_soli	Acinetobacter_soli	Acinetobacter_soli	Acinetobacter_soli	Acinetobacter_soli
Acinetobacter	Acinetobacter_soli	GCF_018139125.1	ASM1813912v1	Acinetobacter soli	Acinetobacter_soli	Acinetobacter_soli	Acinetobacter_soli	Acinetobacter_soli	Acinetobacter_soli	Acinetobacter_soli
Acinetobacter	Acinetobacter_sp000369645	GCF_024582815.1	ASM2458281v1	Acinetobacter colistiniresistens	Acinetobacter_sp000369645	Acinetobacter_sp000369645	Acinetobacter_sp000369645	Acinetobacter_sp000369645	Acinetobacter_sp000369645	Acinetobacter_sp000369645
Acinetobacter	Acinetobacter_sp001612555	GCF_001612555.1	ASM161255v1	Acinetobacter sp. TGL-Y2	Acinetobacter_sp001612555	Acinetobacter_sp001612555	Acinetobacter_sp001612555	Acinetobacter_sp001612555	Acinetobacter_sp001612555	Acinetobacter_sp001612555
Acinetobacter	Acinetobacter_sp001647675	GCF_001647675.1	ASM164767v1	Acinetobacter sp. NCu2D-2	Acinetobacter_sp001647675	Acinetobacter_sp001647675	Acinetobacter_sp001647675	Acinetobacter_sp001647675	Acinetobacter_sp001647675	Acinetobacter_sp001647675
Acinetobacter	Acinetobacter_sp001696615	GCF_001696615.3	ASM169661v3	Acinetobacter sp. WCHAc010034	Acinetobacter_sp001696615	Acinetobacter_sp001696615	Acinetobacter_sp001696615	Acinetobacter_sp001696615	Acinetobacter_sp001696615	Acinetobacter_sp001696615
Acinetobacter	Acinetobacter_sp002018365	GCF_015218525.1	ASM1521852v1	Acinetobacter sp. YH12138	Acinetobacter_sp002018365	Acinetobacter_sp002018365	Acinetobacter_sp002018365	Acinetobacter_sp002018365	Acinetobacter_sp002018365	Acinetobacter_sp002018365
Acinetobacter	Acinetobacter_sp002018365	GCF_021391555.1	ASM2139155v1	Acinetobacter sp. SH20PTE14	Acinetobacter_sp002018365	Acinetobacter_sp002018365	Acinetobacter_sp002018365	Acinetobacter_sp002018365	Acinetobacter_sp002018365	Acinetobacter_sp002018365
Acinetobacter	Acinetobacter_sp002018365	GCF_024605785.1	ASM2460578v1	Acinetobacter sp. YH16040_T	Acinetobacter_sp002018365	Acinetobacter_sp002018365	Acinetobacter_sp002018365	Acinetobacter_sp002018365	Acinetobacter_sp002018365	Acinetobacter_sp002018365
Acinetobacter	Acinetobacter_sp002018365	GCF_024605895.1	ASM2460589v1	Acinetobacter sp. YH16056_T	Acinetobacter_sp002018365	Acinetobacter_sp002018365	Acinetobacter_sp002018365	Acinetobacter_sp002018365	Acinetobacter_sp002018365	Acinetobacter_sp002018365
Acinetobacter	Acinetobacter_sp002018365	GCF_024606005.1	ASM2460600v1	Acinetobacter sp. YH12068_T	Acinetobacter_sp002018365	Acinetobacter_sp002018365	Acinetobacter_sp002018365	Acinetobacter_sp002018365	Acinetobacter_sp002018365	Acinetobacter_sp002018365
Acinetobacter	Acinetobacter_sp002135245	GCF_016599715.1	ASM1659971v1	Acinetobacter sp. CS-2	Acinetobacter_sp002135245	Acinetobacter_sp002135245	Acinetobacter_sp002135245	Acinetobacter_sp002135245	Acinetobacter_sp002135245	Acinetobacter_sp002135245
Acinetobacter	Acinetobacter_sp002165255	GCF_002165255.2	ASM216525v2	Acinetobacter sp. WCHA45	Acinetobacter_sp002165255	Acinetobacter_sp002165255	Acinetobacter_sp002165255	Acinetobacter_sp002165255	Acinetobacter_sp002165255	Acinetobacter_sp002165255
Acinetobacter	Acinetobacter_sp002165305	GCF_002165305.2	ASM216530v2	Acinetobacter sp. WCHA55	Acinetobacter_sp002165305	Acinetobacter_sp002165305	Acinetobacter_sp002165305	Acinetobacter_sp002165305	Acinetobacter_sp002165305	Acinetobacter_sp002165305
Acinetobacter	Acinetobacter_sp002688565	GCF_002688565.1	ASM268856v1	Acinetobacter sp. LoGeW2-3	Acinetobacter_sp002688565	Acinetobacter_sp002688565	Acinetobacter_sp002688565	Acinetobacter_sp002688565	Acinetobacter_sp002688565	Acinetobacter_sp002688565
Acinetobacter	Acinetobacter_sp003105055	GCF_023824315.1	ASM2382431v1	Acinetobacter tibetensis	Acinetobacter_sp003105055	Acinetobacter_sp003105055	Acinetobacter_sp003105055	Acinetobacter_sp003105055	Acinetobacter_sp003105055	Acinetobacter_sp003105055
Acinetobacter	Acinetobacter_sp008630915	GCF_008630915.1	ASM863091v1	Acinetobacter sp. C16S1	Acinetobacter_sp008630915	Acinetobacter_sp008630915	Acinetobacter_sp008630915	Acinetobacter_sp008630915	Acinetobacter_sp008630915	Acinetobacter_sp008630915
Acinetobacter	Acinetobacter_sp009707625	GCF_023158935.1	ASM2315893v1	Acinetobacter portensis	Acinetobacter_sp009707625	Acinetobacter_sp009707625	Acinetobacter_sp009707625	Acinetobacter_sp009707625	Acinetobacter_sp009707625	Acinetobacter_sp009707625
Acinetobacter	Acinetobacter_sp011753255	GCF_023702675.1	ASM2370267v1	Acinetobacter sp. C26M	Acinetobacter_sp011753255	Acinetobacter_sp011753255	Acinetobacter_sp011753255	Acinetobacter_sp011753255	Acinetobacter_sp011753255	Acinetobacter_sp011753255
Acinetobacter	Acinetobacter_sp011753255	GCF_023702695.1	ASM2370269v1	Acinetobacter sp. C26G	Acinetobacter_sp011753255	Acinetobacter_sp011753255	Acinetobacter_sp011753255	Acinetobacter_sp011753255	Acinetobacter_sp011753255	Acinetobacter_sp011753255
Acinetobacter	Acinetobacter_sp023702715	GCF_023702715.1	ASM2370271v1	Acinetobacter sp. C32I	Acinetobacter_sp023702715	Acinetobacter_sp023702715	Acinetobacter_sp023702715	Acinetobacter_sp023702715	Acinetobacter_sp023702715	Acinetobacter_sp023702715
Acinetobacter	Acinetobacter_sp023920705	GCF_023920705.1	ASM2392070v1	Acinetobacter sp. XS-4	Acinetobacter_sp023920705	Acinetobacter_sp023920705	Acinetobacter_sp023920705	Acinetobacter_sp023920705	Acinetobacter_calcoaceticus	Acinetobacter_calcoaceticus
Acinetobacter	Acinetobacter_stercoris	GCF_902825285.1	Q1620	Acinetobacter sp. Marseille-Q1620	Acinetobacter_stercoris	Acinetobacter_stercoris	Acinetobacter_stercoris	Acinetobacter_stercoris	Acinetobacter_stercoris	Acinetobacter_stercoris
Acinetobacter	Acinetobacter_tandoii	GCF_002934965.1	ASM293496v1	Acinetobacter sp. ACNIH2	Acinetobacter_tandoii	Acinetobacter_tandoii	Acinetobacter_tandoii	Acinetobacter_tandoii	Acinetobacter_tandoii	Acinetobacter_tandoii
Acinetobacter	Acinetobacter_tandoii	GCF_022819285.1	ASM2281928v1	Acinetobacter sp. PK01	Acinetobacter_tandoii	Acinetobacter_tandoii	Acinetobacter_tandoii	Acinetobacter_tandoii	Acinetobacter_tandoii	Acinetobacter_tandoii
Acinetobacter	Acinetobacter_towneri	GCF_002946595.1	ASM294659v1	Acinetobacter sp. SWBY1	Acinetobacter_towneri	Acinetobacter_towneri	Acinetobacter_towneri	Acinetobacter_towneri	Acinetobacter_towneri	Acinetobacter_towneri
Acinetobacter	Acinetobacter_towneri	GCF_009676805.1	ASM967680v1	Acinetobacter towneri	Acinetobacter_towneri	Acinetobacter_towneri	Acinetobacter_towneri	Acinetobacter_towneri	Acinetobacter_towneri	Acinetobacter_towneri
Acinetobacter	Acinetobacter_towneri	GCF_012220585.1	ASM1222058v1	Acinetobacter towneri	Acinetobacter_towneri	Acinetobacter_towneri	Acinetobacter_towneri	Acinetobacter_towneri	Acinetobacter_towneri	Acinetobacter_towneri
Acinetobacter	Acinetobacter_towneri	GCF_017498585.1	ASM1749858v1	Acinetobacter towneri	Acinetobacter_towneri	Acinetobacter_towneri	Acinetobacter_towneri	Acinetobacter_towneri	Acinetobacter_towneri	Acinetobacter_towneri
Acinetobacter	Acinetobacter_towneri	GCF_017498605.1	ASM1749860v1	Acinetobacter towneri	Acinetobacter_towneri	Acinetobacter_towneri	Acinetobacter_towneri	Acinetobacter_towneri	Acinetobacter_towneri	Acinetobacter_towneri
Acinetobacter	Acinetobacter_towneri	GCF_017498625.1	ASM1749862v1	Acinetobacter towneri	Acinetobacter_towneri	Acinetobacter_towneri	Acinetobacter_towneri	Acinetobacter_towneri	Acinetobacter_towneri	Acinetobacter_towneri
Acinetobacter	Acinetobacter_towneri	GCF_021432045.1	ASM2143204v1	Acinetobacter towneri	Acinetobacter_towneri	Acinetobacter_towneri	Acinetobacter_towneri	Acinetobacter_towneri	Acinetobacter_towneri	Acinetobacter_towneri
Acinetobacter	Acinetobacter_ursingii	GCF_003966675.1	ASM396667v1	Acinetobacter ursingii	Acinetobacter_ursingii	Acinetobacter_ursingii	Acinetobacter_ursingii	Acinetobacter_ursingii	Acinetobacter_ursingii	Acinetobacter_ursingii
Acinetobacter	Acinetobacter_ursingii	GCF_016726205.1	ASM1672620v1	Acinetobacter ursingii	Acinetobacter_ursingii	Acinetobacter_ursingii	Acinetobacter_ursingii	Acinetobacter_ursingii	Acinetobacter_ursingii	Acinetobacter_ursingii
Acinetobacter	Acinetobacter_ursingii	GCF_016726345.1	ASM1672634v1	Acinetobacter ursingii	Acinetobacter_ursingii	Acinetobacter_ursingii	Acinetobacter_ursingii	Acinetobacter_ursingii	Acinetobacter_ursingii	Acinetobacter_ursingii
Acinetobacter	Acinetobacter_variabilis	GCF_002934695.1	ASM293469v1	Acinetobacter sp. ACNIH1	Acinetobacter_variabilis	Acinetobacter_variabilis	Acinetobacter_variabilis	Acinetobacter_variabilis	Acinetobacter_variabilis	Acinetobacter_variabilis
Acinetobacter	Acinetobacter_variabilis	GCF_003938405.2	ASM393840v2	Acinetobacter variabilis	Acinetobacter_variabilis	Acinetobacter_variabilis	Acinetobacter_variabilis	Acinetobacter_variabilis	Acinetobacter_variabilis	Acinetobacter_variabilis
Acinetobacter	Acinetobacter_variabilis	GCF_016607565.1	ASM1660756v1	Acinetobacter variabilis	Acinetobacter_variabilis	Acinetobacter_variabilis	Acinetobacter_variabilis	Acinetobacter_variabilis	Acinetobacter_variabilis	Acinetobacter_variabilis
Acinetobacter	Acinetobacter_variabilis	GCF_018409485.1	ASM1840948v1	Acinetobacter variabilis	Acinetobacter_variabilis	Acinetobacter_variabilis	Acinetobacter_variabilis	Acinetobacter_variabilis	Acinetobacter_variabilis	Acinetobacter_variabilis
Acinetobacter	Acinetobacter_variabilis	GCF_020099375.1	ASM2009937v1	Acinetobacter variabilis	Acinetobacter_variabilis	Acinetobacter_variabilis	Acinetobacter_variabilis	Acinetobacter_variabilis	Acinetobacter_variabilis	Acinetobacter_variabilis
Acinetobacter	Acinetobacter_wanghuae	GCF_009557235.1	ASM955723v1	Acinetobacter wanghuae	Acinetobacter_wanghuae	Acinetobacter_wanghuae	Acinetobacter_wanghuae	Acinetobacter_wanghuae	Acinetobacter_wanghuae	Acinetobacter_wanghuae
Acinetobacter	Acinetobacter_wuhouensis	GCF_001696605.3	ASM169660v3	Acinetobacter wuhouensis	Acinetobacter_wuhouensis	Acinetobacter_wuhouensis	Acinetobacter_wuhouensis	Acinetobacter_wuhouensis	Acinetobacter_wuhouensis	Acinetobacter_wuhouensis
Acinetobacter	Acinetobacter_wuhouensis	GCF_002165345.2	ASM216534v2	Acinetobacter wuhouensis	Acinetobacter_wuhouensis	Acinetobacter_wuhouensis	Acinetobacter_wuhouensis	Acinetobacter_wuhouensis	Acinetobacter_wuhouensis	Acinetobacter_wuhouensis
Aeromonas	Aeromonas_allosaccharophila	GCF_014168995.1	ASM1416899v1	Aeromonas veronii	Aeromonas_allosaccharophila	Aeromonas_allosaccharophila	Aeromonas_allosaccharophila	Aeromonas_allosaccharophila	Aeromonas_allosaccharophila	Aeromonas_allosaccharophila
Aeromonas	Aeromonas_allosaccharophila	GCF_014169795.1	ASM1416979v1	Aeromonas veronii	Aeromonas_allosaccharophila	Aeromonas_allosaccharophila	Aeromonas_encheleia	Aeromonas_allosaccharophila	Aeromonas_allosaccharophila	Aeromonas_media
Aeromonas	Aeromonas_allosaccharophila	GCF_014169875.1	ASM1416987v1	Aeromonas veronii	Aeromonas_allosaccharophila	Aeromonas_allosaccharophila	Aeromonas_allosaccharophila	Aeromonas_allosaccharophila	Aeromonas_allosaccharophila	Aeromonas_allosaccharophila
Aeromonas	Aeromonas_allosaccharophila	GCF_016026615.1	ASM1602661v1	Aeromonas allosaccharophila	Aeromonas_allosaccharophila	Aeromonas_allosaccharophila	Aeromonas_allosaccharophila	Aeromonas_allosaccharophila	Aeromonas_allosaccharophila	Aeromonas_allosaccharophila
Aeromonas	Aeromonas_bestiarum	GCF_002587065.1	ASM258706v1	Aeromonas sp. CA23	Aeromonas_bestiarum	Aeromonas_bestiarum	Aeromonas_encheleia	Aeromonas_bestiarum	Aeromonas_bestiarum	Aeromonas_salmonicida
Aeromonas	Aeromonas_caviae	GCF_000783775.2	ASM78377v2	Aeromonas caviae	Aeromonas_caviae	Aeromonas_caviae	Aeromonas_veronii	Aeromonas_caviae	Aeromonas_dhakensis	Aeromonas_dhakensis
Aeromonas	Aeromonas_caviae	GCF_002902865.1	ASM290286v1	Aeromonas sp. ASNIH5	Aeromonas_caviae	Aeromonas_caviae	Aeromonas_veronii	Aeromonas_caviae	Aeromonas_caviae	Aeromonas_dhakensis
Aeromonas	Aeromonas_caviae	GCF_002903405.1	ASM290340v1	Aeromonas sp. ASNIH3	Aeromonas_caviae	Aeromonas_caviae	Aeromonas_veronii	Aeromonas_caviae	Aeromonas_dhakensis	Aeromonas_dhakensis
Aeromonas	Aeromonas_caviae	GCF_002903485.1	ASM290348v1	Aeromonas sp. ASNIH7	Aeromonas_caviae	Aeromonas_caviae	Aeromonas_taiwanensis	Aeromonas_caviae	Aeromonas_dhakensis	Aeromonas_caviae
Aeromonas	Aeromonas_caviae	GCF_002934285.1	ASM293428v1	Aeromonas sp. ASNIH1	Aeromonas_caviae	Aeromonas_caviae	Aeromonas_caviae	Aeromonas_caviae	Aeromonas_caviae	Aeromonas_jandaei
Aeromonas	Aeromonas_caviae	GCF_002934795.1	ASM293479v1	Aeromonas sp. ASNIH2	Aeromonas_caviae	Aeromonas_caviae	Aeromonas_veronii	Aeromonas_caviae	Aeromonas_caviae	Aeromonas_dhakensis
Aeromonas	Aeromonas_caviae	GCF_003294855.2	ASM329485v2	Aeromonas caviae	Aeromonas_caviae	Aeromonas_caviae	Aeromonas_caviae	Aeromonas_caviae	Aeromonas_dhakensis	Aeromonas_caviae
Aeromonas	Aeromonas_caviae	GCF_003294895.2	ASM329489v2	Aeromonas caviae	Aeromonas_caviae	Aeromonas_caviae	Aeromonas_veronii	Aeromonas_caviae	Aeromonas_dhakensis	Aeromonas_dhakensis
Aeromonas	Aeromonas_caviae	GCF_003925855.2	ASM392585v2	Aeromonas caviae	Aeromonas_caviae	Aeromonas_taiwanensis	Aeromonas_veronii	Aeromonas_caviae	Aeromonas_caviae	Aeromonas_dhakensis
Aeromonas	Aeromonas_caviae	GCF_007179295.1	ASM717929v1	Aeromonas caviae	Aeromonas_caviae	Aeromonas_caviae	Aeromonas_veronii	Aeromonas_caviae	Aeromonas_caviae	Aeromonas_dhakensis
Aeromonas	Aeromonas_caviae	GCF_013487965.1	ASM1348796v1	Aeromonas caviae	Aeromonas_caviae	Aeromonas_caviae	Aeromonas_veronii	Aeromonas_caviae	Aeromonas_caviae	Aeromonas_dhakensis
Aeromonas	Aeromonas_caviae	GCF_013487985.1	ASM1348798v1	Aeromonas caviae	Aeromonas_caviae	Aeromonas_caviae	Aeromonas_veronii	Aeromonas_caviae	Aeromonas_caviae	Aeromonas_dhakensis
Aeromonas	Aeromonas_caviae	GCF_013488005.1	ASM1348800v1	Aeromonas caviae	Aeromonas_caviae	Aeromonas_caviae	Aeromonas_caviae	Aeromonas_caviae	Aeromonas_caviae	Aeromonas_caviae
Aeromonas	Aeromonas_caviae	GCF_014158455.1	ASM1415845v1	Aeromonas caviae	Aeromonas_caviae	Aeromonas_caviae	Aeromonas_veronii	Aeromonas_caviae	Aeromonas_dhakensis	Aeromonas_enteropelogenes
Aeromonas	Aeromonas_caviae	GCF_014162015.1	ASM1416201v1	Aeromonas caviae	Aeromonas_caviae	Aeromonas_caviae	Aeromonas_taiwanensis	Aeromonas_caviae	Aeromonas_sanarellii	Aeromonas_caviae
Aeromonas	Aeromonas_caviae	GCF_014168615.1	ASM1416861v1	Aeromonas sp. WP2-W18-CRE-05	Aeromonas_caviae	Aeromonas_caviae	Aeromonas_veronii	Aeromonas_caviae	Aeromonas_dhakensis	Aeromonas_dhakensis
Aeromonas	Aeromonas_caviae	GCF_014168635.1	ASM1416863v1	Aeromonas caviae	Aeromonas_caviae	Aeromonas_caviae	Aeromonas_caviae	Aeromonas_caviae	Aeromonas_caviae	Aeromonas_jandaei
Aeromonas	Aeromonas_caviae	GCF_014169235.1	ASM1416923v1	Aeromonas caviae	Aeromonas_caviae	Aeromonas_caviae	Aeromonas_veronii	Aeromonas_caviae	Aeromonas_dhakensis	Aeromonas_dhakensis
Aeromonas	Aeromonas_caviae	GCF_014169675.1	ASM1416967v1	Aeromonas caviae	Aeromonas_caviae	Aeromonas_caviae	Aeromonas_veronii	Aeromonas_caviae	Aeromonas_caviae	Aeromonas_dhakensis
Aeromonas	Aeromonas_caviae	GCF_014169735.1	ASM1416973v1	Aeromonas caviae	Aeromonas_caviae	Aeromonas_caviae	Aeromonas_caviae	Aeromonas_caviae	Aeromonas_dhakensis	Aeromonas_jandaei
Aeromonas	Aeromonas_caviae	GCF_015508545.1	ASM1550854v2	Aeromonas caviae	Aeromonas_caviae	Aeromonas_caviae	Aeromonas_veronii	Aeromonas_caviae	Aeromonas_caviae	Aeromonas_dhakensis
Aeromonas	Aeromonas_caviae	GCF_016598815.1	ASM1659881v1	Aeromonas caviae	Aeromonas_caviae	Aeromonas_caviae	Aeromonas_veronii	Aeromonas_caviae	Aeromonas_caviae	Aeromonas_dhakensis
Aeromonas	Aeromonas_caviae	GCF_016728865.1	ASM1672886v1	Aeromonas caviae	Aeromonas_caviae	Aeromonas_caviae	Aeromonas_veronii	Aeromonas_caviae	Aeromonas_caviae	Aeromonas_caviae
Aeromonas	Aeromonas_caviae	GCF_016861425.1	ASM1686142v1	Aeromonas caviae	Aeromonas_caviae	Aeromonas_caviae	Aeromonas_veronii	Aeromonas_caviae	Aeromonas_dhakensis	Aeromonas_dhakensis
Aeromonas	Aeromonas_caviae	GCF_019046925.1	ASM1904692v1	Aeromonas sp. FDAARGOS 1402	Aeromonas_caviae	Aeromonas_caviae	Aeromonas_veronii	Aeromonas_caviae	Aeromonas_caviae	Aeromonas_dhakensis
Aeromonas	Aeromonas_caviae	GCF_019048565.1	ASM1904856v1	Aeromonas sp. FDAARGOS 1406	Aeromonas_caviae	Aeromonas_caviae	Aeromonas_veronii	Aeromonas_caviae	Aeromonas_caviae	Aeromonas_veronii
Aeromonas	Aeromonas_caviae	GCF_019048585.1	ASM1904858v1	Aeromonas sp. FDAARGOS 1418	Aeromonas_caviae	Aeromonas_caviae	Aeromonas_veronii	Aeromonas_caviae	Aeromonas_caviae	Aeromonas_dhakensis
Aeromonas	Aeromonas_caviae	GCF_019972775.1	ASM1997277v2	Aeromonas caviae	Aeromonas_caviae	Aeromonas_caviae	Aeromonas_veronii	Aeromonas_caviae	Aeromonas_caviae	Aeromonas_dhakensis
Aeromonas	Aeromonas_caviae	GCF_019973835.1	ASM1997383v2	Aeromonas caviae	Aeromonas_caviae	Aeromonas_caviae	Aeromonas_caviae	Aeromonas_caviae	Aeromonas_caviae	Aeromonas_jandaei
Aeromonas	Aeromonas_caviae	GCF_020181575.1	ASM2018157v1	Aeromonas caviae	Aeromonas_caviae	Aeromonas_caviae	Aeromonas_veronii	Aeromonas_caviae	Aeromonas_caviae	Aeromonas_dhakensis
Aeromonas	Aeromonas_caviae	GCF_020405325.1	ASM2040532v1	Aeromonas caviae	Aeromonas_caviae	Aeromonas_caviae	Aeromonas_veronii	Aeromonas_caviae	Aeromonas_dhakensis	Aeromonas_dhakensis
Aeromonas	Aeromonas_caviae	GCF_020640975.1	ASM2064097v1	Aeromonas caviae	Aeromonas_caviae	Aeromonas_caviae	Aeromonas_veronii	Aeromonas_caviae	Aeromonas_dhakensis	Aeromonas_dhakensis
Aeromonas	Aeromonas_caviae	GCF_021609985.1	ASM2160998v1	Aeromonas caviae	Aeromonas_caviae	Aeromonas_caviae	Aeromonas_veronii	Aeromonas_caviae	Aeromonas_caviae	Aeromonas_dhakensis
Aeromonas	Aeromonas_caviae	GCF_021654375.1	ASM2165437v1	Aeromonas caviae	Aeromonas_caviae	Aeromonas_caviae	Aeromonas_caviae	Aeromonas_caviae	Aeromonas_caviae	Aeromonas_caviae
Aeromonas	Aeromonas_caviae	GCF_022343945.1	ASM2234394v1	Aeromonas caviae	Aeromonas_caviae	Aeromonas_caviae	Aeromonas_caviae	Aeromonas_caviae	Aeromonas_caviae	Aeromonas_caviae
Aeromonas	Aeromonas_caviae	GCF_023921525.1	ASM2392152v1	Aeromonas caviae	Aeromonas_caviae	Aeromonas_caviae	Aeromonas_veronii	Aeromonas_caviae	Aeromonas_caviae	Aeromonas_dhakensis
Aeromonas	Aeromonas_caviae	GCF_024218755.1	ASM2421875v1	Aeromonas caviae	Aeromonas_caviae	Aeromonas_dhakensis	Aeromonas_veronii	Aeromonas_caviae	Aeromonas_caviae	Aeromonas_dhakensis
Aeromonas	Aeromonas_caviae	GCF_900476005.1	51438_H01	Aeromonas caviae	Aeromonas_caviae	Aeromonas_caviae	Aeromonas_veronii	Aeromonas_caviae	Aeromonas_hydrophila	Aeromonas_dhakensis
Aeromonas	Aeromonas_dhakensis	GCF_002285935.1	ASM228593v1	Aeromonas dhakensis	Aeromonas_dhakensis	Aeromonas_caviae	Aeromonas_veronii	Aeromonas_dhakensis	Aeromonas_dhakensis	Aeromonas_dhakensis
Aeromonas	Aeromonas_dhakensis	GCF_017310235.1	ASM1731023v1	Aeromonas dhakensis	Aeromonas_dhakensis	Aeromonas_caviae	Aeromonas_veronii	Aeromonas_dhakensis	Aeromonas_dhakensis	Aeromonas_dhakensis
Aeromonas	Aeromonas_dhakensis	GCF_019047325.1	ASM1904732v1	Aeromonas sp. FDAARGOS 1403	Aeromonas_dhakensis	Aeromonas_dhakensis	Aeromonas_caviae	Aeromonas_dhakensis	Aeromonas_dhakensis	Aeromonas_dhakensis
Aeromonas	Aeromonas_dhakensis	GCF_019048665.1	ASM1904866v1	Aeromonas sp. FDAARGOS 1408	Aeromonas_dhakensis	Aeromonas_dhakensis	Aeromonas_veronii	Aeromonas_dhakensis	Aeromonas_dhakensis	Aeromonas_dhakensis
Aeromonas	Aeromonas_dhakensis	GCF_020405305.1	ASM2040530v1	Aeromonas dhakensis	Aeromonas_dhakensis	Aeromonas_caviae	Aeromonas_veronii	Aeromonas_dhakensis	Aeromonas_dhakensis	Aeromonas_dhakensis
Aeromonas	Aeromonas_dhakensis	GCF_020405345.1	ASM2040534v1	Aeromonas dhakensis	Aeromonas_dhakensis	Aeromonas_caviae	Aeromonas_caviae	Aeromonas_dhakensis	Aeromonas_dhakensis	Aeromonas_jandaei
Aeromonas	Aeromonas_dhakensis	GCF_022703095.1	ASM2270309v1	Aeromonas dhakensis	Aeromonas_dhakensis	Aeromonas_caviae	Aeromonas_veronii	Aeromonas_dhakensis	Aeromonas_dhakensis	Aeromonas_dhakensis
Aeromonas	Aeromonas_dhakensis	GCF_023920205.1	ASM2392020v1	Aeromonas dhakensis	Aeromonas_dhakensis	Aeromonas_caviae	Aeromonas_veronii	Aeromonas_dhakensis	Aeromonas_caviae	Aeromonas_dhakensis
Aeromonas	Aeromonas_encheleia	GCF_024112375.1	ASM2411237v1	Aeromonas encheleia	Aeromonas_encheleia	Aeromonas_encheleia	Aeromonas_encheleia	Aeromonas_encheleia	Aeromonas_encheleia	Aeromonas_media
Aeromonas	Aeromonas_encheleia	GCF_900637545.1	51438_G01	Aeromonas encheleia	Aeromonas_encheleia	Aeromonas_encheleia	Aeromonas_encheleia	Aeromonas_encheleia	Aeromonas_encheleia	Aeromonas_salmonicida
Aeromonas	Aeromonas_enteropelogenes	GCF_019048725.1	ASM1904872v1	Aeromonas sp. FDAARGOS 1407	Aeromonas_enteropelogenes	Aeromonas_caviae	Aeromonas_veronii	Aeromonas_enteropelogenes	Aeromonas_enteropelogenes	Aeromonas_enteropelogenes
Aeromonas	Aeromonas_enteropelogenes	GCF_019930825.1	ASM1993082v1	Aeromonas enteropelogenes	Aeromonas_enteropelogenes	Aeromonas_enteropelogenes	Aeromonas_veronii	Aeromonas_enteropelogenes	Aeromonas_enteropelogenes	Aeromonas_enteropelogenes
Aeromonas	Aeromonas_enteropelogenes	GCF_020097175.1	ASM2009717v1	Aeromonas enteropelogenes	Aeromonas_enteropelogenes	Aeromonas_enteropelogenes	Aeromonas_enteropelogenes	Aeromonas_enteropelogenes	Aeromonas_enteropelogenes	Aeromonas_enteropelogenes
Aeromonas	Aeromonas_enteropelogenes	GCF_020097295.1	ASM2009729v1	Aeromonas enteropelogenes	Aeromonas_enteropelogenes	Aeromonas_caviae	Aeromonas_veronii	Aeromonas_enteropelogenes	Aeromonas_enteropelogenes	Aeromonas_enteropelogenes
Aeromonas	Aeromonas_enteropelogenes	GCF_020097315.1	ASM2009731v1	Aeromonas enteropelogenes	Aeromonas_enteropelogenes	Aeromonas_caviae	Aeromonas_veronii	Aeromonas_enteropelogenes	Aeromonas_dhakensis	Aeromonas_enteropelogenes
Aeromonas	Aeromonas_hydrophila	GCF_000014805.1	ASM1480v1	Aeromonas hydrophila subsp. hydrophila ATCC 7966	Aeromonas_hydrophila	Aeromonas_hydrophila	Aeromonas_encheleia	Aeromonas_hydrophila	Aeromonas_hydrophila	Aeromonas_salmonicida
Aeromonas	Aeromonas_hydrophila	GCF_000401555.1	ASM40155v1	Aeromonas hydrophila ML09-119	Aeromonas_hydrophila	Aeromonas_hydrophila	Aeromonas_encheleia	Aeromonas_hydrophila	Aeromonas_veronii_A	Aeromonas_salmonicida
Aeromonas	Aeromonas_hydrophila	GCF_000633175.1	ASM63317v1	Aeromonas hydrophila subsp. hydrophila AL09-71	Aeromonas_hydrophila	Aeromonas_hydrophila	Aeromonas_encheleia	Aeromonas_hydrophila	Aeromonas_hydrophila	Aeromonas_salmonicida
Aeromonas	Aeromonas_hydrophila	GCF_000635955.1	ASM63595v1	Aeromonas hydrophila pc104A	Aeromonas_hydrophila	Aeromonas_hydrophila	Aeromonas_encheleia	Aeromonas_hydrophila	Aeromonas_hydrophila	Aeromonas_salmonicida
Aeromonas	Aeromonas_hydrophila	GCF_000819505.1	ASM81950v1	Aeromonas hydrophila J-1	Aeromonas_hydrophila	Aeromonas_hydrophila	Aeromonas_encheleia	Aeromonas_hydrophila	Aeromonas_hydrophila	Aeromonas_salmonicida
Aeromonas	Aeromonas_hydrophila	GCF_000940915.1	ASM94091v1	Aeromonas hydrophila	Aeromonas_hydrophila	Aeromonas_hydrophila	Aeromonas_encheleia	Aeromonas_hydrophila	Aeromonas_hydrophila	Aeromonas_salmonicida
Aeromonas	Aeromonas_hydrophila	GCF_000963645.1	ASM96364v1	Aeromonas hydrophila	Aeromonas_hydrophila	Aeromonas_hydrophila	Aeromonas_encheleia	Aeromonas_hydrophila	Aeromonas_hydrophila	Aeromonas_salmonicida
Aeromonas	Aeromonas_hydrophila	GCF_001019645.1	ASM101964v1	Aeromonas hydrophila NJ-35	Aeromonas_hydrophila	Aeromonas_hydrophila	Aeromonas_encheleia	Aeromonas_hydrophila	Aeromonas_hydrophila	Aeromonas_salmonicida
Aeromonas	Aeromonas_hydrophila	GCF_001455365.1	ASM145536v1	Aeromonas hydrophila	Aeromonas_hydrophila	Aeromonas_hydrophila	Aeromonas_encheleia	Aeromonas_hydrophila	Aeromonas_veronii_A	Aeromonas_salmonicida
Aeromonas	Aeromonas_hydrophila	GCF_001518775.1	ASM151877v1	Aeromonas hydrophila	Aeromonas_hydrophila	Aeromonas_hydrophila	Aeromonas_encheleia	Aeromonas_hydrophila	Aeromonas_hydrophila	Aeromonas_salmonicida
Aeromonas	Aeromonas_hydrophila	GCF_001683535.1	ASM168353v1	Aeromonas hydrophila	Aeromonas_hydrophila	Aeromonas_hydrophila	Aeromonas_encheleia	Aeromonas_hydrophila	Aeromonas_hydrophila	Aeromonas_salmonicida
Aeromonas	Aeromonas_hydrophila	GCF_001687125.1	ASM168712v1	Aeromonas hydrophila	Aeromonas_hydrophila	Aeromonas_hydrophila	Aeromonas_encheleia	Aeromonas_hydrophila	Aeromonas_hydrophila	Aeromonas_salmonicida
Aeromonas	Aeromonas_hydrophila	GCF_001895965.1	ASM189596v1	Aeromonas hydrophila	Aeromonas_hydrophila	Aeromonas_hydrophila	Aeromonas_encheleia	Aeromonas_hydrophila	Aeromonas_hydrophila	Aeromonas_salmonicida
Aeromonas	Aeromonas_hydrophila	GCF_002850695.3	ASM285069v3	Aeromonas hydrophila subsp. hydrophila	Aeromonas_hydrophila	Aeromonas_hydrophila	Aeromonas_encheleia	Aeromonas_hydrophila	Aeromonas_veronii_A	Aeromonas_salmonicida
Aeromonas	Aeromonas_hydrophila	GCF_002934425.1	ASM293442v1	Aeromonas sp. ASNIH4	Aeromonas_hydrophila	Aeromonas_hydrophila	Aeromonas_encheleia	Aeromonas_hydrophila	Aeromonas_hydrophila	Aeromonas_salmonicida
Aeromonas	Aeromonas_hydrophila	GCF_003014775.1	ASM301477v1	Aeromonas hydrophila	Aeromonas_hydrophila	Aeromonas_hydrophila	Aeromonas_encheleia	Aeromonas_hydrophila	Aeromonas_rivipollensis	Aeromonas_salmonicida
Aeromonas	Aeromonas_hydrophila	GCF_003491225.1	ASM349122v1	Aeromonas hydrophila	Aeromonas_hydrophila	Aeromonas_hydrophila	Aeromonas_hydrophila	Aeromonas_hydrophila	Aeromonas_hydrophila	Aeromonas_salmonicida
Aeromonas	Aeromonas_hydrophila	GCF_003491245.1	ASM349124v1	Aeromonas hydrophila	Aeromonas_hydrophila	Aeromonas_hydrophila	Aeromonas_encheleia	Aeromonas_hydrophila	Aeromonas_hydrophila	Aeromonas_salmonicida
Aeromonas	Aeromonas_hydrophila	GCF_004296435.1	ASM429643v1	Aeromonas hydrophila	Aeromonas_hydrophila	Aeromonas_hydrophila	Aeromonas_encheleia	Aeromonas_hydrophila	Aeromonas_hydrophila	Aeromonas_salmonicida
Aeromonas	Aeromonas_hydrophila	GCF_004684305.1	ASM468430v1	Aeromonas hydrophila	Aeromonas_hydrophila	Aeromonas_hydrophila	Aeromonas_hydrophila	Aeromonas_hydrophila	Aeromonas_hydrophila	Aeromonas_hydrophila
Aeromonas	Aeromonas_hydrophila	GCF_004684325.1	ASM468432v1	Aeromonas hydrophila	Aeromonas_hydrophila	Aeromonas_hydrophila	Aeromonas_encheleia	Aeromonas_hydrophila	Aeromonas_hydrophila	Aeromonas_allosaccharophila
Aeromonas	Aeromonas_hydrophila	GCF_009791455.1	ASM979145v1	Aeromonas hydrophila	Aeromonas_hydrophila	Aeromonas_hydrophila	Aeromonas_encheleia	Aeromonas_hydrophila	Aeromonas_hydrophila	Aeromonas_salmonicida
Aeromonas	Aeromonas_hydrophila	GCF_011602425.1	ASM1160242v1	Aeromonas hydrophila	Aeromonas_hydrophila	Aeromonas_hydrophila	Aeromonas_encheleia	Aeromonas_hydrophila	Aeromonas_hydrophila	Aeromonas_salmonicida
Aeromonas	Aeromonas_hydrophila	GCF_013085505.1	ASM1308550v1	Aeromonas sp. 2692-1	Aeromonas_hydrophila	Aeromonas_hydrophila	Aeromonas_hydrophila	Aeromonas_hydrophila	Aeromonas_hydrophila	Aeromonas_hydrophila
Aeromonas	Aeromonas_hydrophila	GCF_013085525.1	ASM1308552v1	Aeromonas sp. 1805	Aeromonas_hydrophila	Aeromonas_hydrophila	Aeromonas_encheleia	Aeromonas_hydrophila	Aeromonas_hydrophila	Aeromonas_salmonicida
Aeromonas	Aeromonas_hydrophila	GCF_014161955.1	ASM1416195v1	Aeromonas hydrophila	Aeromonas_hydrophila	Aeromonas_hydrophila	Aeromonas_encheleia	Aeromonas_hydrophila	Aeromonas_hydrophila	Aeromonas_salmonicida
Aeromonas	Aeromonas_hydrophila	GCF_014169715.1	ASM1416971v1	Aeromonas hydrophila	Aeromonas_hydrophila	Aeromonas_hydrophila	Aeromonas_encheleia	Aeromonas_hydrophila	Aeromonas_media	Aeromonas_salmonicida
Aeromonas	Aeromonas_hydrophila	GCF_014679585.1	ASM1467958v1	Aeromonas hydrophila	Aeromonas_hydrophila	Aeromonas_hydrophila	Aeromonas_encheleia	Aeromonas_hydrophila	Aeromonas_hydrophila	Aeromonas_hydrophila
Aeromonas	Aeromonas_hydrophila	GCF_016026875.1	ASM1602687v1	Aeromonas hydrophila	Aeromonas_hydrophila	Aeromonas_hydrophila	Aeromonas_hydrophila	Aeromonas_hydrophila	Aeromonas_hydrophila	Aeromonas_hydrophila
Aeromonas	Aeromonas_hydrophila	GCF_016592295.1	ASM1659229v1	Aeromonas hydrophila	Aeromonas_hydrophila	Aeromonas_hydrophila	Aeromonas_encheleia	Aeromonas_hydrophila	Aeromonas_veronii_A	Aeromonas_salmonicida
Aeromonas	Aeromonas_hydrophila	GCF_017310195.1	ASM1731019v1	Aeromonas hydrophila	Aeromonas_hydrophila	Aeromonas_hydrophila	Aeromonas_encheleia	Aeromonas_hydrophila	Aeromonas_hydrophila	Aeromonas_salmonicida
Aeromonas	Aeromonas_hydrophila	GCF_017310215.1	ASM1731021v1	Aeromonas hydrophila	Aeromonas_hydrophila	Aeromonas_hydrophila	Aeromonas_encheleia	Aeromonas_hydrophila	Aeromonas_hydrophila	Aeromonas_salmonicida
Aeromonas	Aeromonas_hydrophila	GCF_018802305.1	ASM1880230v1	Aeromonas hydrophila	Aeromonas_hydrophila	Aeromonas_hydrophila	Aeromonas_encheleia	Aeromonas_hydrophila	Aeromonas_media	Aeromonas_salmonicida
Aeromonas	Aeromonas_hydrophila	GCF_018802385.1	ASM1880238v1	Aeromonas hydrophila	Aeromonas_hydrophila	Aeromonas_hydrophila	Aeromonas_encheleia	Aeromonas_hydrophila	Aeromonas_hydrophila	Aeromonas_salmonicida
Aeromonas	Aeromonas_hydrophila	GCF_020162255.1	ASM2016225v1	Aeromonas hydrophila	Aeromonas_hydrophila	Aeromonas_hydrophila	Aeromonas_encheleia	Aeromonas_hydrophila	Aeromonas_hydrophila	Aeromonas_salmonicida
Aeromonas	Aeromonas_hydrophila	GCF_020405365.1	ASM2040536v1	Aeromonas hydrophila	Aeromonas_hydrophila	Aeromonas_hydrophila	Aeromonas_encheleia	Aeromonas_hydrophila	Aeromonas_hydrophila	Aeromonas_salmonicida
Aeromonas	Aeromonas_hydrophila	GCF_020405385.1	ASM2040538v1	Aeromonas hydrophila	Aeromonas_hydrophila	Aeromonas_hydrophila	Aeromonas_encheleia	Aeromonas_hydrophila	Aeromonas_media	Aeromonas_salmonicida
Aeromonas	Aeromonas_hydrophila	GCF_021654355.1	ASM2165435v1	Aeromonas hydrophila	Aeromonas_hydrophila	Aeromonas_hydrophila	Aeromonas_encheleia	Aeromonas_hydrophila	Aeromonas_hydrophila	Aeromonas_salmonicida
Aeromonas	Aeromonas_hydrophila	GCF_022557195.1	ASM2255719v1	Aeromonas hydrophila	Aeromonas_hydrophila	Aeromonas_hydrophila	Aeromonas_hydrophila	Aeromonas_hydrophila	Aeromonas_hydrophila	Aeromonas_hydrophila
Aeromonas	Aeromonas_hydrophila	GCF_022631175.1	ASM2263117v1	Aeromonas hydrophila	Aeromonas_hydrophila	Aeromonas_hydrophila	Aeromonas_encheleia	Aeromonas_hydrophila	Aeromonas_hydrophila	Aeromonas_salmonicida
Aeromonas	Aeromonas_hydrophila	GCF_022631195.1	ASM2263119v1	Aeromonas hydrophila	Aeromonas_hydrophila	Aeromonas_hydrophila	Aeromonas_hydrophila	Aeromonas_hydrophila	Aeromonas_hydrophila	Aeromonas_salmonicida
Aeromonas	Aeromonas_hydrophila	GCF_022700815.1	ASM2270081v1	Aeromonas hydrophila	Aeromonas_hydrophila	Aeromonas_hydrophila	Aeromonas_encheleia	Aeromonas_hydrophila	Aeromonas_hydrophila	Aeromonas_salmonicida
Aeromonas	Aeromonas_hydrophila	GCF_022700835.1	ASM2270083v1	Aeromonas hydrophila	Aeromonas_hydrophila	Aeromonas_hydrophila	Aeromonas_encheleia	Aeromonas_hydrophila	Aeromonas_hydrophila	Aeromonas_salmonicida
Aeromonas	Aeromonas_hydrophila	GCF_022700855.1	ASM2270085v1	Aeromonas hydrophila	Aeromonas_hydrophila	Aeromonas_hydrophila	Aeromonas_encheleia	Aeromonas_hydrophila	Aeromonas_hydrophila	Aeromonas_salmonicida
Aeromonas	Aeromonas_hydrophila	GCF_022759545.1	ASM2275954v1	Aeromonas hydrophila	Aeromonas_hydrophila	Aeromonas_hydrophila	Aeromonas_encheleia	Aeromonas_hydrophila	Aeromonas_hydrophila	Aeromonas_salmonicida
Aeromonas	Aeromonas_hydrophila	GCF_022869925.1	ASM2286992v1	Aeromonas hydrophila	Aeromonas_hydrophila	Aeromonas_hydrophila	Aeromonas_encheleia	Aeromonas_hydrophila	Aeromonas_hydrophila	Aeromonas_salmonicida
Aeromonas	Aeromonas_hydrophila	GCF_022982835.1	ASM2298283v1	Aeromonas hydrophila	Aeromonas_hydrophila	Aeromonas_hydrophila	Aeromonas_encheleia	Aeromonas_hydrophila	Aeromonas_hydrophila	Aeromonas_salmonicida
Aeromonas	Aeromonas_hydrophila	GCF_023823085.1	ASM2382308v1	Aeromonas hydrophila	Aeromonas_hydrophila	Aeromonas_hydrophila	Aeromonas_encheleia	Aeromonas_hydrophila	Aeromonas_hydrophila	Aeromonas_salmonicida
Aeromonas	Aeromonas_jandaei	GCF_016127195.1	ASM1612719v1	Aeromonas jandaei	Aeromonas_jandaei	Aeromonas_jandaei	Aeromonas_veronii	Aeromonas_jandaei	Aeromonas_veronii	Aeromonas_dhakensis
Aeromonas	Aeromonas_jandaei	GCF_016865345.1	ASM1686534v1	Aeromonas jandaei	Aeromonas_jandaei	Aeromonas_jandaei	Aeromonas_veronii	Aeromonas_jandaei	Aeromonas_jandaei	Aeromonas_dhakensis
Aeromonas	Aeromonas_jandaei	GCF_018802325.1	ASM1880232v1	Aeromonas jandaei	Aeromonas_jandaei	Aeromonas_jandaei	Aeromonas_veronii	Aeromonas_jandaei	Aeromonas_jandaei	Aeromonas_dhakensis
Aeromonas	Aeromonas_jandaei	GCF_018802365.1	ASM1880236v1	Aeromonas jandaei	Aeromonas_jandaei	Aeromonas_jandaei	Aeromonas_caviae	Aeromonas_jandaei	Aeromonas_jandaei	Aeromonas_caviae
Aeromonas	Aeromonas_jandaei	GCF_019048745.1	ASM1904874v1	Aeromonas sp. FDAARGOS 1410	Aeromonas_jandaei	Aeromonas_jandaei	Aeromonas_caviae	Aeromonas_jandaei	Aeromonas_jandaei	Aeromonas_jandaei
Aeromonas	Aeromonas_media	GCF_000287215.2	ASM28721v3	Aeromonas media WS	Aeromonas_media	Aeromonas_media	Aeromonas_rivipollensis	Aeromonas_media	Aeromonas_media	Aeromonas_media
Aeromonas	Aeromonas_media	GCF_009931135.1	ASM993113v1	Aeromonas media	Aeromonas_media	Aeromonas_rivipollensis	Aeromonas_rivipollensis	Aeromonas_media	Aeromonas_media	Aeromonas_media
Aeromonas	Aeromonas_media	GCF_013085725.1	ASM1308572v1	Aeromonas media	Aeromonas_media	Aeromonas_media	Aeromonas_rivipollensis	Aeromonas_media	Aeromonas_media	Aeromonas_media
Aeromonas	Aeromonas_media	GCF_013085745.1	ASM1308574v1	Aeromonas media	Aeromonas_media	Aeromonas_media	Aeromonas_encheleia	Aeromonas_media	Aeromonas_media	Aeromonas_media
Aeromonas	Aeromonas_media	GCF_013085765.1	ASM1308576v1	Aeromonas media	Aeromonas_media	Aeromonas_media	Aeromonas_encheleia	Aeromonas_media	Aeromonas_media	Aeromonas_media
Aeromonas	Aeromonas_media	GCF_013085785.1	ASM1308578v1	Aeromonas media	Aeromonas_media	Aeromonas_media	Aeromonas_encheleia	Aeromonas_media	Aeromonas_media	Aeromonas_media
Aeromonas	Aeromonas_media	GCF_014109865.1	ASM1410986v1	Aeromonas media	Aeromonas_media	Aeromonas_media	Aeromonas_rivipollensis	Aeromonas_media	Aeromonas_media	Aeromonas_media
Aeromonas	Aeromonas_media	GCF_014161425.1	ASM1416142v1	Aeromonas media	Aeromonas_media	Aeromonas_media	Aeromonas_media	Aeromonas_media	Aeromonas_media	Aeromonas_media
Aeromonas	Aeromonas_media	GCF_016653695.1	ASM1665369v1	Aeromonas media	Aeromonas_media	Aeromonas_media	Aeromonas_encheleia	Aeromonas_media	Aeromonas_media	Aeromonas_media
Aeromonas	Aeromonas_media	GCF_020423125.1	ASM2042312v1	Aeromonas media	Aeromonas_media	Aeromonas_media	Aeromonas_encheleia	Aeromonas_media	Aeromonas_media	Aeromonas_media
Aeromonas	Aeromonas_rivipollensis	GCF_003015165.1	ASM301516v1	Aeromonas rivipollensis	Aeromonas_rivipollensis	Aeromonas_rivipollensis	Aeromonas_rivipollensis	Aeromonas_rivipollensis	Aeromonas_media	Aeromonas_media
Aeromonas	Aeromonas_rivipollensis	GCF_013085485.1	ASM1308548v1	Aeromonas media	Aeromonas_rivipollensis	Aeromonas_rivipollensis	Aeromonas_rivipollensis	Aeromonas_rivipollensis	Aeromonas_rivipollensis	Aeromonas_media
Aeromonas	Aeromonas_rivuli	GCF_020149575.1	ASM2014957v1	Aeromonas rivuli	Aeromonas_rivuli	Aeromonas_rivuli	Aeromonas_rivuli	Aeromonas_rivuli	Aeromonas_salmonicida	Aeromonas_rivuli
Aeromonas	Aeromonas_salmonicida	GCF_000196395.1	ASM19639v1	Aeromonas salmonicida subsp. salmonicida A449	Aeromonas_salmonicida	Aeromonas_salmonicida	Aeromonas_encheleia	Aeromonas_salmonicida	Aeromonas_salmonicida	Aeromonas_salmonicida
Aeromonas	Aeromonas_salmonicida	GCF_001643275.2	ASM164327v2	Aeromonas salmonicida subsp. salmonicida	Aeromonas_salmonicida	Aeromonas_salmonicida	Aeromonas_encheleia	Aeromonas_salmonicida	Aeromonas_salmonicida	Aeromonas_salmonicida
Aeromonas	Aeromonas_salmonicida	GCF_002180335.1	ASM218033v1	Aeromonas salmonicida	Aeromonas_salmonicida	Aeromonas_salmonicida	Aeromonas_encheleia	Aeromonas_salmonicida	Aeromonas_salmonicida	Aeromonas_salmonicida
Aeromonas	Aeromonas_salmonicida	GCF_002214245.1	ASM221424v1	Aeromonas salmonicida	Aeromonas_salmonicida	Aeromonas_encheleia	Aeromonas_encheleia	Aeromonas_salmonicida	Aeromonas_salmonicida	Aeromonas_salmonicida
Aeromonas	Aeromonas_salmonicida	GCF_002214265.1	ASM221426v1	Aeromonas salmonicida	Aeromonas_salmonicida	Aeromonas_encheleia	Aeromonas_encheleia	Aeromonas_salmonicida	Aeromonas_salmonicida	Aeromonas_salmonicida
Aeromonas	Aeromonas_salmonicida	GCF_002214305.1	ASM221430v1	Aeromonas salmonicida	Aeromonas_salmonicida	Aeromonas_salmonicida	Aeromonas_bestiarum	Aeromonas_salmonicida	Aeromonas_salmonicida	Aeromonas_bestiarum
Aeromonas	Aeromonas_salmonicida	GCF_002313065.1	ASM231306v1	Aeromonas salmonicida subsp. masoucida	Aeromonas_salmonicida	Aeromonas_salmonicida	Aeromonas_salmonicida	Aeromonas_salmonicida	Aeromonas_salmonicida	Aeromonas_salmonicida
Aeromonas	Aeromonas_salmonicida	GCF_002735225.1	ASM273522v1	Aeromonas salmonicida subsp. pectinolytica 34mel	Aeromonas_salmonicida	Aeromonas_salmonicida	Aeromonas_encheleia	Aeromonas_salmonicida	Aeromonas_salmonicida	Aeromonas_salmonicida
Aeromonas	Aeromonas_salmonicida	GCF_002764135.1	ASM276413v1	Aeromonas salmonicida	Aeromonas_salmonicida	Aeromonas_encheleia	Aeromonas_encheleia	Aeromonas_salmonicida	Aeromonas_salmonicida	Aeromonas_salmonicida
Aeromonas	Aeromonas_salmonicida	GCF_003692675.1	ASM369267v1	Aeromonas salmonicida subsp. salmonicida 01-B526	Aeromonas_salmonicida	Aeromonas_salmonicida	Aeromonas_encheleia	Aeromonas_salmonicida	Aeromonas_salmonicida	Aeromonas_salmonicida
Aeromonas	Aeromonas_salmonicida	GCF_008370735.1	ASM837073v1	Aeromonas salmonicida subsp. salmonicida	Aeromonas_salmonicida	Aeromonas_salmonicida	Aeromonas_encheleia	Aeromonas_salmonicida	Aeromonas_salmonicida	Aeromonas_salmonicida
Aeromonas	Aeromonas_salmonicida	GCF_009858115.1	ASM985811v1	Aeromonas salmonicida subsp. salmonicida	Aeromonas_salmonicida	Aeromonas_salmonicida	Aeromonas_salmonicida	Aeromonas_salmonicida	Aeromonas_salmonicida	Aeromonas_salmonicida
Aeromonas	Aeromonas_salmonicida	GCF_009858135.1	ASM985813v1	Aeromonas salmonicida subsp. salmonicida	Aeromonas_salmonicida	Aeromonas_salmonicida	Aeromonas_salmonicida	Aeromonas_salmonicida	Aeromonas_salmonicida	Aeromonas_salmonicida
Aeromonas	Aeromonas_salmonicida	GCF_012931585.1	ASM1293158v1	Aeromonas salmonicida	Aeromonas_salmonicida	Aeromonas_salmonicida	Aeromonas_encheleia	Aeromonas_salmonicida	Aeromonas_salmonicida	Aeromonas_salmonicida
Aeromonas	Aeromonas_salmonicida	GCF_014872735.1	ASM1487273v1	Aeromonas salmonicida subsp. masoucida	Aeromonas_salmonicida	Aeromonas_salmonicida	Aeromonas_encheleia	Aeromonas_salmonicida	Aeromonas_salmonicida	Aeromonas_salmonicida
Aeromonas	Aeromonas_salmonicida	GCF_019443805.1	ASM1944380v1	Aeromonas salmonicida subsp. masoucida	Aeromonas_salmonicida	Aeromonas_salmonicida	Aeromonas_hydrophila	Aeromonas_salmonicida	Aeromonas_salmonicida	Aeromonas_salmonicida
Aeromonas	Aeromonas_salmonicida	GCF_019443825.1	ASM1944382v1	Aeromonas salmonicida subsp. masoucida	Aeromonas_salmonicida	Aeromonas_encheleia	Aeromonas_salmonicida	Aeromonas_salmonicida	Aeromonas_salmonicida	Aeromonas_salmonicida
Aeromonas	Aeromonas_salmonicida	GCF_020683025.1	ASM2068302v1	Aeromonas salmonicida subsp. salmonicida	Aeromonas_salmonicida	Aeromonas_salmonicida	Aeromonas_encheleia	Aeromonas_salmonicida	Aeromonas_salmonicida	Aeromonas_salmonicida
Aeromonas	Aeromonas_salmonicida	GCF_024508255.1	ASM2450825v1	Aeromonas salmonicida	Aeromonas_salmonicida	Aeromonas_salmonicida	Aeromonas_hydrophila	Aeromonas_salmonicida	Aeromonas_salmonicida	Aeromonas_salmonicida
Aeromonas	Aeromonas_sanarellii	GCF_019048705.1	ASM1904870v1	Aeromonas sp. FDAARGOS 1409	Aeromonas_sanarellii	Aeromonas_sanarellii	Aeromonas_caviae	Aeromonas_sanarellii	Aeromonas_dhakensis	Aeromonas_dhakensis
Aeromonas	Aeromonas_sanarellii	GCF_019334425.1	ASM1933442v1	Aeromonas sanarellii	Aeromonas_sanarellii	Aeromonas_sanarellii	Aeromonas_sanarellii	Aeromonas_sanarellii	Aeromonas_sanarellii	Aeromonas_sanarellii
Aeromonas	Aeromonas_schubertii	GCF_001447335.1	ASM144733v1	Aeromonas schubertii	Aeromonas_schubertii	Aeromonas_schubertii	Aeromonas_schubertii	Aeromonas_schubertii	Aeromonas_schubertii	Aeromonas_schubertii
Aeromonas	Aeromonas_schubertii	GCF_004919485.1	ASM491948v1	Aeromonas schubertii	Aeromonas_schubertii	Aeromonas_schubertii	Aeromonas_schubertii	Aeromonas_schubertii	Aeromonas_schubertii	Aeromonas_schubertii
Aeromonas	Aeromonas_simiae	GCF_014892695.1	ASM1489269v1	Aeromonas simiae	Aeromonas_simiae	Aeromonas_simiae	Aeromonas_simiae	Aeromonas_simiae	Aeromonas_simiae	Aeromonas_simiae
Aeromonas	Aeromonas_sobria	GCF_002586745.1	ASM258674v1	Aeromonas sp. CU5	Aeromonas_sobria	Aeromonas_sobria	Aeromonas_sobria	Aeromonas_sobria	Aeromonas_sobria	Aeromonas_sobria
Aeromonas	Aeromonas_taiwanensis	GCF_019048365.1	ASM1904836v1	Aeromonas sp. FDAARGOS 1415	Aeromonas_taiwanensis	Aeromonas_taiwanensis	Aeromonas_taiwanensis	Aeromonas_taiwanensis	Aeromonas_taiwanensis	Aeromonas_taiwanensis
Aeromonas	Aeromonas_veronii	GCF_000204115.1	ASM20411v1	Aeromonas veronii B565	Aeromonas_veronii	Aeromonas_veronii	Aeromonas_veronii	Aeromonas_veronii	Aeromonas_veronii	Aeromonas_veronii_A
Aeromonas	Aeromonas_veronii	GCF_000464515.2	ASM46451v2	Aeromonas veronii Hm21	Aeromonas_veronii	Aeromonas_veronii	Aeromonas_veronii	Aeromonas_veronii	Aeromonas_veronii	Aeromonas_veronii_A
Aeromonas	Aeromonas_veronii	GCF_001593245.1	ASM159324v1	Aeromonas veronii	Aeromonas_veronii	Aeromonas_veronii	Aeromonas_veronii	Aeromonas_veronii	Aeromonas_veronii	Aeromonas_veronii_A
Aeromonas	Aeromonas_veronii	GCF_001634325.1	ASM163432v1	Aeromonas veronii	Aeromonas_veronii	Aeromonas_veronii	Aeromonas_veronii	Aeromonas_veronii	Aeromonas_veronii	Aeromonas_veronii_A
Aeromonas	Aeromonas_veronii	GCF_002803925.1	ASM280392v1	Aeromonas veronii	Aeromonas_veronii	Aeromonas_veronii	Aeromonas_veronii	Aeromonas_veronii	Aeromonas_veronii_A	Aeromonas_veronii_A
Aeromonas	Aeromonas_veronii	GCF_002803945.1	ASM280394v1	Aeromonas veronii	Aeromonas_veronii	Aeromonas_veronii	Aeromonas_veronii	Aeromonas_veronii	Aeromonas_veronii	Aeromonas_veronii_A
Aeromonas	Aeromonas_veronii	GCF_002866885.2	ASM286688v2	Aeromonas veronii	Aeromonas_veronii	Aeromonas_veronii	Aeromonas_veronii	Aeromonas_veronii	Aeromonas_veronii_A	Aeromonas_veronii_A
Aeromonas	Aeromonas_veronii	GCF_003491365.1	ASM349136v1	Aeromonas veronii	Aeromonas_veronii	Aeromonas_veronii	Aeromonas_veronii	Aeromonas_veronii	Aeromonas_veronii	Aeromonas_veronii_A
Aeromonas	Aeromonas_veronii	GCF_003722175.1	ASM372217v1	Aeromonas veronii	Aeromonas_veronii	Aeromonas_veronii	Aeromonas_veronii	Aeromonas_veronii	Aeromonas_veronii	Aeromonas_veronii
Aeromonas	Aeromonas_veronii	GCF_008693705.1	ASM869370v1	Aeromonas veronii	Aeromonas_veronii	Aeromonas_veronii	Aeromonas_veronii	Aeromonas_veronii	Aeromonas_veronii	Aeromonas_veronii
Aeromonas	Aeromonas_veronii	GCF_009755745.1	ASM975574v1	Aeromonas veronii	Aeromonas_veronii	Aeromonas_veronii	Aeromonas_veronii	Aeromonas_veronii	Aeromonas_veronii_A	Aeromonas_veronii_A
Aeromonas	Aeromonas_veronii	GCF_009834065.1	ASM983406v1	Aeromonas veronii	Aeromonas_veronii	Aeromonas_veronii	Aeromonas_veronii	Aeromonas_veronii	Aeromonas_veronii	Aeromonas_veronii_A
Aeromonas	Aeromonas_veronii	GCF_011045495.1	ASM1104549v1	Aeromonas veronii	Aeromonas_veronii	Aeromonas_veronii	Aeromonas_veronii	Aeromonas_veronii	Aeromonas_veronii	Aeromonas_veronii_A
Aeromonas	Aeromonas_veronii	GCF_013415825.1	ASM1341582v1	Aeromonas veronii	Aeromonas_veronii	Aeromonas_veronii	Aeromonas_veronii	Aeromonas_veronii	Aeromonas_allosaccharophila	Aeromonas_veronii_A
Aeromonas	Aeromonas_veronii	GCF_014169835.1	ASM1416983v1	Aeromonas veronii	Aeromonas_veronii	Aeromonas_veronii	Aeromonas_veronii	Aeromonas_veronii	Aeromonas_veronii_A	Aeromonas_veronii_A
Aeromonas	Aeromonas_veronii	GCF_017310275.1	ASM1731027v1	Aeromonas veronii	Aeromonas_veronii	Aeromonas_veronii	Aeromonas_veronii	Aeromonas_veronii	Aeromonas_veronii	Aeromonas_veronii_A
Aeromonas	Aeromonas_veronii	GCF_019046985.1	ASM1904698v1	Aeromonas sp. FDAARGOS 1417	Aeromonas_veronii	Aeromonas_veronii	Aeromonas_veronii	Aeromonas_veronii	Aeromonas_veronii	Aeromonas_veronii_A
Aeromonas	Aeromonas_veronii	GCF_019047045.1	ASM1904704v1	Aeromonas sp. FDAARGOS 1419	Aeromonas_veronii	Aeromonas_veronii	Aeromonas_veronii	Aeromonas_veronii	Aeromonas_veronii	Aeromonas_veronii_A
Aeromonas	Aeromonas_veronii	GCF_019047085.1	ASM1904708v1	Aeromonas sp. FDAARGOS 1404	Aeromonas_veronii	Aeromonas_veronii	Aeromonas_veronii	Aeromonas_veronii	Aeromonas_veronii_A	Aeromonas_veronii_A
Aeromonas	Aeromonas_veronii	GCF_019047125.1	ASM1904712v1	Aeromonas sp. FDAARGOS 1411	Aeromonas_veronii	Aeromonas_veronii	Aeromonas_veronii	Aeromonas_veronii	Aeromonas_veronii	Aeromonas_veronii_A
Aeromonas	Aeromonas_veronii	GCF_019048085.1	ASM1904808v1	Aeromonas sp. FDAARGOS 1416	Aeromonas_veronii	Aeromonas_veronii	Aeromonas_veronii	Aeromonas_veronii	Aeromonas_veronii	Aeromonas_veronii
Aeromonas	Aeromonas_veronii	GCF_020172765.2	ASM2017276v2	Aeromonas veronii	Aeromonas_veronii	Aeromonas_veronii	Aeromonas_veronii	Aeromonas_veronii	Aeromonas_veronii	Aeromonas_veronii_A
Aeromonas	Aeromonas_veronii	GCF_020544445.1	ASM2054444v1	Aeromonas veronii	Aeromonas_veronii	Aeromonas_veronii	Aeromonas_veronii	Aeromonas_veronii	Aeromonas_veronii_A	Aeromonas_veronii_A
Aeromonas	Aeromonas_veronii	GCF_021586915.1	ASM2158691v1	Aeromonas veronii	Aeromonas_veronii	Aeromonas_veronii	Aeromonas_veronii	Aeromonas_veronii	Aeromonas_veronii	Aeromonas_veronii_A
Aeromonas	Aeromonas_veronii	GCF_022921155.1	ASM2292115v1	Aeromonas veronii	Aeromonas_veronii	Aeromonas_veronii	Aeromonas_veronii	Aeromonas_veronii	Aeromonas_veronii	Aeromonas_veronii_A
Aeromonas	Aeromonas_veronii	GCF_023100745.1	ASM2310074v1	Aeromonas veronii	Aeromonas_veronii	Aeromonas_veronii	Aeromonas_veronii	Aeromonas_veronii	Aeromonas_veronii	Aeromonas_veronii_A
Aeromonas	Aeromonas_veronii	GCF_023921405.1	ASM2392140v1	Aeromonas veronii	Aeromonas_veronii	Aeromonas_veronii	Aeromonas_veronii	Aeromonas_veronii	Aeromonas_veronii	Aeromonas_veronii_A
Aeromonas	Aeromonas_veronii	GCF_024583155.1	ASM2458315v1	Aeromonas veronii	Aeromonas_veronii	Aeromonas_veronii	Aeromonas_veronii	Aeromonas_veronii	Aeromonas_veronii_A	Aeromonas_veronii_A
Aeromonas	Aeromonas_veronii	GCF_024971835.1	ASM2497183v1	Aeromonas veronii	Aeromonas_veronii	Aeromonas_veronii	Aeromonas_veronii	Aeromonas_veronii	Aeromonas_veronii_A	Aeromonas_veronii_A
Aeromonas	Aeromonas_veronii_A	GCF_019047065.1	ASM1904706v1	Aeromonas sp. FDAARGOS 1414	Aeromonas_veronii_A	Aeromonas_veronii	Aeromonas_veronii	Aeromonas_veronii_A	Aeromonas_veronii_A	Aeromonas_veronii_A
Aeromonas	Aeromonas_veronii_A	GCF_019048265.1	ASM1904826v1	Aeromonas sp. FDAARGOS 1405	Aeromonas_veronii_A	Aeromonas_veronii_A	Aeromonas_veronii	Aeromonas_veronii_A	Aeromonas_veronii_A	Aeromonas_veronii_A
Aeromonas	Aeromonas_veronii_A	GCF_020640955.1	ASM2064095v1	Aeromonas veronii	Aeromonas_veronii_A	Aeromonas_veronii	Aeromonas_veronii	Aeromonas_veronii_A	Aeromonas_sanarellii	Aeromonas_veronii_A
Akkermansia	Akkermansia_glycaniphila	GCF_900097105.1	WK001	Akkermansia glycaniphila	Akkermansia_glycaniphila	Akkermansia_glycaniphila	Akkermansia_glycaniphila	Akkermansia_glycaniphila	Akkermansia_glycaniphila	Akkermansia_glycaniphila
Akkermansia	Akkermansia_muciniphila	GCF_000020225.1	ASM2022v1	Akkermansia muciniphila ATCC BAA-835	Akkermansia_muciniphila	Akkermansia_muciniphila	Akkermansia_muciniphila	Akkermansia_muciniphila	Akkermansia_muciniphila	Akkermansia_muciniphila
Akkermansia	Akkermansia_muciniphila	GCF_001688765.2	ASM168876v2	Akkermansia muciniphila	Akkermansia_muciniphila	Akkermansia_muciniphila	Akkermansia_muciniphila	Akkermansia_muciniphila	Akkermansia_muciniphila	Akkermansia_muciniphila
Akkermansia	Akkermansia_muciniphila	GCF_003716915.1	ASM371691v1	Akkermansia muciniphila	Akkermansia_muciniphila	Akkermansia_muciniphila	Akkermansia_muciniphila	Akkermansia_muciniphila	Akkermansia_muciniphila	Akkermansia_muciniphila
Akkermansia	Akkermansia_muciniphila	GCF_003716935.1	ASM371693v1	Akkermansia muciniphila	Akkermansia_muciniphila	Akkermansia_muciniphila	Akkermansia_muciniphila	Akkermansia_muciniphila	Akkermansia_muciniphila	Akkermansia_muciniphila
Akkermansia	Akkermansia_muciniphila	GCF_003716955.1	ASM371695v1	Akkermansia muciniphila	Akkermansia_muciniphila	Akkermansia_muciniphila	Akkermansia_muciniphila	Akkermansia_muciniphila	Akkermansia_muciniphila	Akkermansia_muciniphila
Akkermansia	Akkermansia_muciniphila	GCF_003716975.1	ASM371697v1	Akkermansia muciniphila	Akkermansia_muciniphila	Akkermansia_muciniphila	Akkermansia_muciniphila	Akkermansia_muciniphila	Akkermansia_muciniphila	Akkermansia_muciniphila
Akkermansia	Akkermansia_muciniphila	GCF_004015005.1	ASM401500v1	Akkermansia muciniphila	Akkermansia_muciniphila	Akkermansia_muciniphila	Akkermansia_muciniphila	Akkermansia_muciniphila	Akkermansia_muciniphila	Akkermansia_muciniphila
Akkermansia	Akkermansia_muciniphila	GCF_004015025.1	ASM401502v1	Akkermansia muciniphila	Akkermansia_muciniphila	Akkermansia_muciniphila	Akkermansia_muciniphila	Akkermansia_muciniphila	Akkermansia_muciniphila	Akkermansia_muciniphila
Akkermansia	Akkermansia_muciniphila	GCF_004015045.1	ASM401504v1	Akkermansia muciniphila	Akkermansia_muciniphila	Akkermansia_muciniphila	Akkermansia_muciniphila	Akkermansia_muciniphila	Akkermansia_muciniphila	Akkermansia_muciniphila
Akkermansia	Akkermansia_muciniphila	GCF_004015065.1	ASM401506v1	Akkermansia muciniphila	Akkermansia_muciniphila	Akkermansia_muciniphila	Akkermansia_muciniphila	Akkermansia_muciniphila	Akkermansia_muciniphila	Akkermansia_muciniphila
Akkermansia	Akkermansia_muciniphila	GCF_004015085.1	ASM401508v1	Akkermansia muciniphila	Akkermansia_muciniphila	Akkermansia_muciniphila	Akkermansia_muciniphila	Akkermansia_muciniphila	Akkermansia_muciniphila	Akkermansia_muciniphila
Akkermansia	Akkermansia_muciniphila	GCF_004015105.1	ASM401510v1	Akkermansia muciniphila	Akkermansia_muciniphila	Akkermansia_muciniphila	Akkermansia_muciniphila	Akkermansia_muciniphila	Akkermansia_muciniphila	Akkermansia_muciniphila
Akkermansia	Akkermansia_muciniphila	GCF_004015125.1	ASM401512v1	Akkermansia muciniphila	Akkermansia_muciniphila	Akkermansia_muciniphila	Akkermansia_muciniphila	Akkermansia_muciniphila	Akkermansia_muciniphila	Akkermansia_muciniphila
Akkermansia	Akkermansia_muciniphila	GCF_004015205.1	ASM401520v1	Akkermansia muciniphila	Akkermansia_muciniphila	Akkermansia_muciniphila	Akkermansia_muciniphila	Akkermansia_muciniphila	Akkermansia_muciniphila	Akkermansia_muciniphila
Akkermansia	Akkermansia_muciniphila	GCF_004015225.1	ASM401522v1	Akkermansia muciniphila	Akkermansia_muciniphila	Akkermansia_muciniphila	Akkermansia_muciniphila	Akkermansia_muciniphila	Akkermansia_muciniphila	Akkermansia_muciniphila
Akkermansia	Akkermansia_muciniphila	GCF_004015245.1	ASM401524v1	Akkermansia muciniphila	Akkermansia_muciniphila	Akkermansia_muciniphila	Akkermansia_muciniphila	Akkermansia_muciniphila	Akkermansia_muciniphila	Akkermansia_muciniphila
Akkermansia	Akkermansia_muciniphila	GCF_004015265.1	ASM401526v1	Akkermansia muciniphila	Akkermansia_muciniphila	Akkermansia_muciniphila	Akkermansia_muciniphila	Akkermansia_muciniphila	Akkermansia_muciniphila	Akkermansia_muciniphila
Akkermansia	Akkermansia_muciniphila	GCF_004015285.1	ASM401528v1	Akkermansia muciniphila	Akkermansia_muciniphila	Akkermansia_muciniphila	Akkermansia_muciniphila	Akkermansia_muciniphila	Akkermansia_muciniphila	Akkermansia_muciniphila
Akkermansia	Akkermansia_muciniphila	GCF_004015305.1	ASM401530v1	Akkermansia muciniphila	Akkermansia_muciniphila	Akkermansia_muciniphila	Akkermansia_muciniphila	Akkermansia_muciniphila	Akkermansia_muciniphila	Akkermansia_muciniphila
Akkermansia	Akkermansia_muciniphila	GCF_004015325.1	ASM401532v1	Akkermansia muciniphila	Akkermansia_muciniphila	Akkermansia_muciniphila	Akkermansia_muciniphila	Akkermansia_muciniphila	Akkermansia_muciniphila	Akkermansia_muciniphila
Akkermansia	Akkermansia_muciniphila	GCF_004015345.1	ASM401534v1	Akkermansia muciniphila	Akkermansia_muciniphila	Akkermansia_muciniphila	Akkermansia_muciniphila	Akkermansia_muciniphila	Akkermansia_muciniphila	Akkermansia_muciniphila
Akkermansia	Akkermansia_muciniphila	GCF_004104435.1	ASM410443v1	Akkermansia muciniphila	Akkermansia_muciniphila	Akkermansia_muciniphila	Akkermansia_muciniphila	Akkermansia_muciniphila	Akkermansia_muciniphila	Akkermansia_muciniphila
Akkermansia	Akkermansia_muciniphila	GCF_004319565.1	ASM431956v1	Akkermansia muciniphila	Akkermansia_muciniphila	Akkermansia_muciniphila	Akkermansia_muciniphila	Akkermansia_muciniphila	Akkermansia_muciniphila	Akkermansia_muciniphila
Akkermansia	Akkermansia_muciniphila	GCF_008000975.1	ASM800097v1	Akkermansia muciniphila	Akkermansia_muciniphila	Akkermansia_muciniphila	Akkermansia_muciniphila	Akkermansia_muciniphila	Akkermansia_muciniphila	Akkermansia_muciniphila
Akkermansia	Akkermansia_muciniphila	GCF_009731575.1	ASM973157v1	Akkermansia muciniphila	Akkermansia_muciniphila	Akkermansia_muciniphila	Akkermansia_muciniphila	Akkermansia_muciniphila	Akkermansia_muciniphila	Akkermansia_muciniphila
Akkermansia	Akkermansia_muciniphila	GCF_010223015.1	ASM1022301v1	Akkermansia muciniphila	Akkermansia_muciniphila	Akkermansia_muciniphila	Akkermansia_muciniphila	Akkermansia_muciniphila	Akkermansia_muciniphila	Akkermansia_muciniphila
Akkermansia	Akkermansia_muciniphila	GCF_010223075.1	ASM1022307v1	Akkermansia muciniphila	Akkermansia_muciniphila	Akkermansia_muciniphila	Akkermansia_muciniphila	Akkermansia_muciniphila	Akkermansia_muciniphila	Akkermansia_muciniphila
Akkermansia	Akkermansia_muciniphila	GCF_010223095.1	ASM1022309v1	Akkermansia muciniphila	Akkermansia_muciniphila	Akkermansia_muciniphila	Akkermansia_muciniphila	Akkermansia_muciniphila	Akkermansia_muciniphila	Akkermansia_muciniphila
Akkermansia	Akkermansia_muciniphila	GCF_010223115.1	ASM1022311v1	Akkermansia muciniphila	Akkermansia_muciniphila	Akkermansia_muciniphila	Akkermansia_muciniphila	Akkermansia_muciniphila	Akkermansia_muciniphila	Akkermansia_muciniphila
Akkermansia	Akkermansia_muciniphila	GCF_010223135.1	ASM1022313v1	Akkermansia muciniphila	Akkermansia_muciniphila	Akkermansia_muciniphila	Akkermansia_muciniphila	Akkermansia_muciniphila	Akkermansia_muciniphila	Akkermansia_muciniphila
Akkermansia	Akkermansia_muciniphila	GCF_010223155.1	ASM1022315v1	Akkermansia muciniphila	Akkermansia_muciniphila	Akkermansia_muciniphila	Akkermansia_muciniphila	Akkermansia_muciniphila	Akkermansia_muciniphila	Akkermansia_muciniphila
Akkermansia	Akkermansia_muciniphila	GCF_010223175.1	ASM1022317v1	Akkermansia muciniphila	Akkermansia_muciniphila	Akkermansia_muciniphila	Akkermansia_muciniphila	Akkermansia_muciniphila	Akkermansia_muciniphila	Akkermansia_muciniphila
Akkermansia	Akkermansia_muciniphila	GCF_010223195.1	ASM1022319v1	Akkermansia muciniphila	Akkermansia_muciniphila	Akkermansia_muciniphila	Akkermansia_muciniphila	Akkermansia_muciniphila	Akkermansia_muciniphila	Akkermansia_muciniphila
Akkermansia	Akkermansia_muciniphila	GCF_010223255.1	ASM1022325v1	Akkermansia muciniphila	Akkermansia_muciniphila	Akkermansia_muciniphila	Akkermansia_muciniphila	Akkermansia_muciniphila	Akkermansia_muciniphila	Akkermansia_muciniphila
Akkermansia	Akkermansia_muciniphila	GCF_010223405.1	ASM1022340v1	Akkermansia muciniphila	Akkermansia_muciniphila	Akkermansia_muciniphila	Akkermansia_muciniphila	Akkermansia_muciniphila	Akkermansia_muciniphila	Akkermansia_muciniphila
Akkermansia	Akkermansia_muciniphila	GCF_010223575.1	ASM1022357v1	Akkermansia muciniphila	Akkermansia_muciniphila	Akkermansia_muciniphila	Akkermansia_muciniphila	Akkermansia_muciniphila	Akkermansia_muciniphila	Akkermansia_muciniphila
Akkermansia	Akkermansia_muciniphila	GCF_010229055.1	ASM1022905v1	Akkermansia muciniphila	Akkermansia_muciniphila	Akkermansia_muciniphila	Akkermansia_muciniphila	Akkermansia_muciniphila	Akkermansia_muciniphila	Akkermansia_muciniphila
Akkermansia	Akkermansia_muciniphila	GCF_010229315.1	ASM1022931v1	Akkermansia muciniphila	Akkermansia_muciniphila	Akkermansia_muciniphila	Akkermansia_muciniphila	Akkermansia_muciniphila	Akkermansia_muciniphila	Akkermansia_muciniphila
Akkermansia	Akkermansia_muciniphila	GCF_010229495.1	ASM1022949v1	Akkermansia muciniphila	Akkermansia_muciniphila	Akkermansia_muciniphila	Akkermansia_muciniphila	Akkermansia_muciniphila	Akkermansia_muciniphila	Akkermansia_muciniphila
Akkermansia	Akkermansia_muciniphila	GCF_010229695.1	ASM1022969v1	Akkermansia muciniphila	Akkermansia_muciniphila	Akkermansia_muciniphila	Akkermansia_muciniphila	Akkermansia_muciniphila	Akkermansia_muciniphila	Akkermansia_muciniphila
Akkermansia	Akkermansia_muciniphila	GCF_010229955.1	ASM1022995v1	Akkermansia muciniphila	Akkermansia_muciniphila	Akkermansia_muciniphila	Akkermansia_muciniphila	Akkermansia_muciniphila	Akkermansia_muciniphila	Akkermansia_muciniphila
Akkermansia	Akkermansia_muciniphila	GCF_010230155.1	ASM1023015v1	Akkermansia muciniphila	Akkermansia_muciniphila	Akkermansia_muciniphila	Akkermansia_muciniphila	Akkermansia_muciniphila	Akkermansia_muciniphila	Akkermansia_muciniphila
Akkermansia	Akkermansia_muciniphila	GCF_010230515.1	ASM1023051v1	Akkermansia muciniphila	Akkermansia_muciniphila	Akkermansia_muciniphila	Akkermansia_muciniphila	Akkermansia_muciniphila	Akkermansia_muciniphila	Akkermansia_muciniphila
Akkermansia	Akkermansia_muciniphila	GCF_010230725.1	ASM1023072v1	Akkermansia muciniphila	Akkermansia_muciniphila	Akkermansia_muciniphila	Akkermansia_muciniphila	Akkermansia_muciniphila	Akkermansia_muciniphila	Akkermansia_muciniphila
Akkermansia	Akkermansia_muciniphila	GCF_010230935.1	ASM1023093v1	Akkermansia muciniphila	Akkermansia_muciniphila	Akkermansia_muciniphila	Akkermansia_muciniphila	Akkermansia_muciniphila	Akkermansia_muciniphila	Akkermansia_muciniphila
Akkermansia	Akkermansia_muciniphila	GCF_010231195.1	ASM1023119v1	Akkermansia muciniphila	Akkermansia_muciniphila	Akkermansia_muciniphila	Akkermansia_muciniphila	Akkermansia_muciniphila	Akkermansia_muciniphila	Akkermansia_muciniphila
Akkermansia	Akkermansia_muciniphila	GCF_010509235.1	ASM1050923v1	Akkermansia muciniphila	Akkermansia_muciniphila	Akkermansia_muciniphila	Akkermansia_muciniphila	Akkermansia_muciniphila	Akkermansia_muciniphila	Akkermansia_muciniphila
Akkermansia	Akkermansia_muciniphila	GCF_014170075.1	ASM1417007v1	Akkermansia muciniphila	Akkermansia_muciniphila	Akkermansia_muciniphila	Akkermansia_muciniphila	Akkermansia_muciniphila	Akkermansia_muciniphila	Akkermansia_muciniphila
Akkermansia	Akkermansia_muciniphila	GCF_017504145.1	ASM1750414v1	Akkermansia muciniphila ATCC BAA-835	Akkermansia_muciniphila	Akkermansia_muciniphila	Akkermansia_muciniphila	Akkermansia_muciniphila	Akkermansia_muciniphila	Akkermansia_muciniphila
Akkermansia	Akkermansia_muciniphila	GCF_017570425.1	ASM1757042v1	Akkermansia muciniphila	Akkermansia_muciniphila	Akkermansia_muciniphila	Akkermansia_muciniphila	Akkermansia_muciniphila	Akkermansia_muciniphila	Akkermansia_muciniphila
Akkermansia	Akkermansia_muciniphila	GCF_017570485.1	ASM1757048v1	Akkermansia muciniphila	Akkermansia_muciniphila	Akkermansia_muciniphila	Akkermansia_muciniphila	Akkermansia_muciniphila	Akkermansia_muciniphila	Akkermansia_muciniphila
Akkermansia	Akkermansia_muciniphila	GCF_017570505.1	ASM1757050v1	Akkermansia muciniphila	Akkermansia_muciniphila	Akkermansia_muciniphila	Akkermansia_muciniphila	Akkermansia_muciniphila	Akkermansia_muciniphila	Akkermansia_muciniphila
Akkermansia	Akkermansia_muciniphila	GCF_017570525.1	ASM1757052v1	Akkermansia muciniphila	Akkermansia_muciniphila	Akkermansia_muciniphila	Akkermansia_muciniphila	Akkermansia_muciniphila	Akkermansia_muciniphila	Akkermansia_muciniphila
Akkermansia	Akkermansia_muciniphila	GCF_018140615.1	ASM1814061v1	Akkermansia muciniphila	Akkermansia_muciniphila	Akkermansia_muciniphila	Akkermansia_muciniphila	Akkermansia_muciniphila	Akkermansia_muciniphila	Akkermansia_muciniphila
Akkermansia	Akkermansia_muciniphila	GCF_018847055.1	ASM1884705v1	Akkermansia muciniphila	Akkermansia_muciniphila	Akkermansia_muciniphila	Akkermansia_muciniphila	Akkermansia_muciniphila	Akkermansia_muciniphila	Akkermansia_muciniphila
Akkermansia	Akkermansia_muciniphila	GCF_018847115.1	ASM1884711v1	Akkermansia muciniphila	Akkermansia_muciniphila	Akkermansia_muciniphila	Akkermansia_muciniphila	Akkermansia_muciniphila	Akkermansia_muciniphila	Akkermansia_muciniphila
Akkermansia	Akkermansia_muciniphila	GCF_018847155.1	ASM1884715v1	Akkermansia muciniphila	Akkermansia_muciniphila	Akkermansia_muciniphila	Akkermansia_muciniphila	Akkermansia_muciniphila	Akkermansia_muciniphila	Akkermansia_muciniphila
Akkermansia	Akkermansia_muciniphila	GCF_018847175.1	ASM1884717v1	Akkermansia muciniphila	Akkermansia_muciniphila	Akkermansia_muciniphila	Akkermansia_muciniphila	Akkermansia_muciniphila	Akkermansia_muciniphila	Akkermansia_muciniphila
Akkermansia	Akkermansia_muciniphila	GCF_018847215.1	ASM1884721v1	Akkermansia muciniphila	Akkermansia_muciniphila	Akkermansia_muciniphila	Akkermansia_muciniphila	Akkermansia_muciniphila	Akkermansia_muciniphila	Akkermansia_muciniphila
Akkermansia	Akkermansia_muciniphila	GCF_018847235.1	ASM1884723v1	Akkermansia muciniphila	Akkermansia_muciniphila	Akkermansia_muciniphila	Akkermansia_muciniphila	Akkermansia_muciniphila	Akkermansia_muciniphila	Akkermansia_muciniphila
Akkermansia	Akkermansia_muciniphila	GCF_018847255.1	ASM1884725v1	Akkermansia muciniphila	Akkermansia_muciniphila	Akkermansia_muciniphila	Akkermansia_muciniphila	Akkermansia_muciniphila	Akkermansia_muciniphila	Akkermansia_muciniphila
Akkermansia	Akkermansia_muciniphila	GCF_018847275.1	ASM1884727v1	Akkermansia muciniphila	Akkermansia_muciniphila	Akkermansia_muciniphila	Akkermansia_muciniphila	Akkermansia_muciniphila	Akkermansia_muciniphila	Akkermansia_muciniphila
Akkermansia	Akkermansia_muciniphila	GCF_018847295.1	ASM1884729v1	Akkermansia muciniphila	Akkermansia_muciniphila	Akkermansia_muciniphila	Akkermansia_muciniphila	Akkermansia_muciniphila	Akkermansia_muciniphila	Akkermansia_muciniphila
Akkermansia	Akkermansia_muciniphila	GCF_018847315.1	ASM1884731v1	Akkermansia muciniphila	Akkermansia_muciniphila	Akkermansia_muciniphila	Akkermansia_muciniphila	Akkermansia_muciniphila	Akkermansia_muciniphila	Akkermansia_muciniphila
Akkermansia	Akkermansia_muciniphila	GCF_018847335.1	ASM1884733v1	Akkermansia muciniphila	Akkermansia_muciniphila	Akkermansia_muciniphila	Akkermansia_muciniphila	Akkermansia_muciniphila	Akkermansia_muciniphila	Akkermansia_muciniphila
Akkermansia	Akkermansia_muciniphila	GCF_018847355.1	ASM1884735v1	Akkermansia muciniphila	Akkermansia_muciniphila	Akkermansia_muciniphila	Akkermansia_muciniphila	Akkermansia_muciniphila	Akkermansia_muciniphila	Akkermansia_muciniphila
Akkermansia	Akkermansia_muciniphila	GCF_018847395.1	ASM1884739v1	Akkermansia muciniphila	Akkermansia_muciniphila	Akkermansia_muciniphila	Akkermansia_muciniphila	Akkermansia_muciniphila	Akkermansia_muciniphila	Akkermansia_muciniphila
Akkermansia	Akkermansia_muciniphila	GCF_018847435.1	ASM1884743v1	Akkermansia muciniphila	Akkermansia_muciniphila	Akkermansia_muciniphila	Akkermansia_muciniphila	Akkermansia_muciniphila	Akkermansia_muciniphila	Akkermansia_muciniphila
Akkermansia	Akkermansia_muciniphila	GCF_018847455.1	ASM1884745v1	Akkermansia muciniphila	Akkermansia_muciniphila	Akkermansia_muciniphila	Akkermansia_muciniphila	Akkermansia_muciniphila	Akkermansia_muciniphila	Akkermansia_muciniphila
Akkermansia	Akkermansia_muciniphila	GCF_018847475.1	ASM1884747v1	Akkermansia muciniphila	Akkermansia_muciniphila	Akkermansia_muciniphila	Akkermansia_muciniphila	Akkermansia_muciniphila	Akkermansia_muciniphila	Akkermansia_muciniphila
Akkermansia	Akkermansia_muciniphila	GCF_018847495.1	ASM1884749v1	Akkermansia muciniphila	Akkermansia_muciniphila	Akkermansia_muciniphila	Akkermansia_muciniphila	Akkermansia_muciniphila	Akkermansia_muciniphila	Akkermansia_muciniphila
Akkermansia	Akkermansia_muciniphila	GCF_018847515.1	ASM1884751v1	Akkermansia muciniphila	Akkermansia_muciniphila	Akkermansia_muciniphila	Akkermansia_muciniphila	Akkermansia_muciniphila	Akkermansia_muciniphila	Akkermansia_muciniphila
Akkermansia	Akkermansia_muciniphila	GCF_018847535.1	ASM1884753v1	Akkermansia muciniphila	Akkermansia_muciniphila	Akkermansia_muciniphila	Akkermansia_muciniphila	Akkermansia_muciniphila	Akkermansia_muciniphila	Akkermansia_muciniphila
Akkermansia	Akkermansia_muciniphila	GCF_018847575.1	ASM1884757v1	Akkermansia muciniphila	Akkermansia_muciniphila	Akkermansia_muciniphila	Akkermansia_muciniphila	Akkermansia_muciniphila	Akkermansia_muciniphila	Akkermansia_muciniphila
Akkermansia	Akkermansia_muciniphila	GCF_018847595.1	ASM1884759v1	Akkermansia muciniphila	Akkermansia_muciniphila	Akkermansia_muciniphila	Akkermansia_muciniphila	Akkermansia_muciniphila	Akkermansia_muciniphila	Akkermansia_muciniphila
Akkermansia	Akkermansia_muciniphila	GCF_018847795.1	ASM1884779v1	Akkermansia muciniphila	Akkermansia_muciniphila	Akkermansia_muciniphila	Akkermansia_muciniphila	Akkermansia_muciniphila	Akkermansia_muciniphila	Akkermansia_muciniphila
Akkermansia	Akkermansia_muciniphila	GCF_018847935.1	ASM1884793v1	Akkermansia muciniphila	Akkermansia_muciniphila	Akkermansia_muciniphila	Akkermansia_muciniphila	Akkermansia_muciniphila	Akkermansia_muciniphila	Akkermansia_muciniphila
Akkermansia	Akkermansia_muciniphila	GCF_902387255.1	UHGG_MGYG-HGUT-02454	Akkermansia muciniphila	Akkermansia_muciniphila	Akkermansia_muciniphila	Akkermansia_muciniphila	Akkermansia_muciniphila	Akkermansia_muciniphila	Akkermansia_muciniphila
Akkermansia	Akkermansia_muciniphila_B	GCF_010230375.1	ASM1023037v1	Akkermansia massiliensis	Akkermansia_muciniphila_B	Akkermansia_muciniphila_B	Akkermansia_muciniphila_B	Akkermansia_muciniphila_B	Akkermansia_muciniphila_B	Akkermansia_muciniphila_B
Akkermansia	Akkermansia_muciniphila_B	GCF_010231335.1	ASM1023133v1	Akkermansia massiliensis	Akkermansia_muciniphila_B	Akkermansia_muciniphila_B	Akkermansia_muciniphila_B	Akkermansia_muciniphila_B	Akkermansia_muciniphila_B	Akkermansia_muciniphila_B
Akkermansia	Akkermansia_muciniphila_B	GCF_018336995.1	ASM1833699v1	Akkermansia muciniphila	Akkermansia_muciniphila_B	Akkermansia_muciniphila_B	Akkermansia_muciniphila_B	Akkermansia_muciniphila_B	Akkermansia_muciniphila_B	Akkermansia_muciniphila_B
Akkermansia	Akkermansia_muciniphila_B	GCF_018846995.1	ASM1884699v1	Akkermansia massiliensis	Akkermansia_muciniphila_B	Akkermansia_muciniphila_B	Akkermansia_muciniphila_B	Akkermansia_muciniphila_B	Akkermansia_muciniphila_B	Akkermansia_muciniphila_B
Akkermansia	Akkermansia_muciniphila_B	GCF_018847035.1	ASM1884703v1	Akkermansia massiliensis	Akkermansia_muciniphila_B	Akkermansia_muciniphila_B	Akkermansia_muciniphila_B	Akkermansia_muciniphila_B	Akkermansia_muciniphila_B	Akkermansia_muciniphila_B
Akkermansia	Akkermansia_muciniphila_B	GCF_018847075.1	ASM1884707v1	Akkermansia massiliensis	Akkermansia_muciniphila_B	Akkermansia_muciniphila_B	Akkermansia_muciniphila_B	Akkermansia_muciniphila_B	Akkermansia_muciniphila_B	Akkermansia_muciniphila_B
Akkermansia	Akkermansia_muciniphila_B	GCF_018847095.1	ASM1884709v1	Akkermansia massiliensis	Akkermansia_muciniphila_B	Akkermansia_muciniphila_B	Akkermansia_muciniphila_B	Akkermansia_muciniphila_B	Akkermansia_muciniphila_B	Akkermansia_muciniphila_B
Akkermansia	Akkermansia_muciniphila_B	GCF_018847135.1	ASM1884713v1	Akkermansia massiliensis	Akkermansia_muciniphila_B	Akkermansia_muciniphila_B	Akkermansia_muciniphila_B	Akkermansia_muciniphila_B	Akkermansia_muciniphila_B	Akkermansia_muciniphila_B
Akkermansia	Akkermansia_muciniphila_B	GCF_018847195.1	ASM1884719v1	Akkermansia massiliensis	Akkermansia_muciniphila_B	Akkermansia_muciniphila_B	Akkermansia_muciniphila_B	Akkermansia_muciniphila_B	Akkermansia_muciniphila_B	Akkermansia_muciniphila_B
Akkermansia	Akkermansia_muciniphila_B	GCF_018847375.1	ASM1884737v1	Akkermansia massiliensis	Akkermansia_muciniphila_B	Akkermansia_muciniphila_B	Akkermansia_muciniphila_B	Akkermansia_muciniphila_B	Akkermansia_muciniphila_B	Akkermansia_muciniphila_B
Akkermansia	Akkermansia_muciniphila_B	GCF_018847415.1	ASM1884741v1	Akkermansia massiliensis	Akkermansia_muciniphila_B	Akkermansia_muciniphila_B	Akkermansia_muciniphila_B	Akkermansia_muciniphila_B	Akkermansia_muciniphila_B	Akkermansia_muciniphila_B
Akkermansia	Akkermansia_muciniphila_B	GCF_018847555.1	ASM1884755v1	Akkermansia massiliensis	Akkermansia_muciniphila_B	Akkermansia_muciniphila_B	Akkermansia_muciniphila_B	Akkermansia_muciniphila_B	Akkermansia_muciniphila_B	Akkermansia_muciniphila_B
Akkermansia	Akkermansia_sp001580195	GCF_018847615.1	ASM1884761v1	Candidatus Akkermansia timonensis	Akkermansia_sp001580195	Akkermansia_sp001580195	Akkermansia_sp001580195	Akkermansia_sp001580195	Akkermansia_sp001580195	Akkermansia_sp001580195
Akkermansia	Akkermansia_sp001580195	GCF_018847695.1	ASM1884769v1	Candidatus Akkermansia timonensis	Akkermansia_sp001580195	Akkermansia_sp001580195	Akkermansia_sp001580195	Akkermansia_sp001580195	Akkermansia_sp001580195	Akkermansia_sp001580195
Akkermansia	Akkermansia_sp001580195	GCF_018847755.1	ASM1884775v1	Candidatus Akkermansia timonensis	Akkermansia_sp001580195	Akkermansia_sp001580195	Akkermansia_sp001580195	Akkermansia_sp001580195	Akkermansia_sp001580195	Akkermansia_sp001580195
Bacillus	Bacillus_altitudinis	GCF_000299555.2	ASM29955v2	Bacillus altitudinis	Bacillus_altitudinis	Bacillus_altitudinis	Bacillus_altitudinis	Bacillus_altitudinis	Bacillus_altitudinis	Bacillus_altitudinis
Bacillus	Bacillus_altitudinis	GCF_000972685.1	ASM97268v1	Bacillus altitudinis	Bacillus_altitudinis	Bacillus_altitudinis	Bacillus_altitudinis	Bacillus_altitudinis	Bacillus_altitudinis	Bacillus_altitudinis
Bacillus	Bacillus_altitudinis	GCF_001191605.1	ASM119160v1	Bacillus altitudinis	Bacillus_altitudinis	Bacillus_altitudinis	Bacillus_altitudinis	Bacillus_altitudinis	Bacillus_altitudinis	Bacillus_altitudinis
Bacillus	Bacillus_altitudinis	GCF_001431145.1	ASM143114v1	Bacillus altitudinis	Bacillus_altitudinis	Bacillus_altitudinis	Bacillus_altitudinis	Bacillus_altitudinis	Bacillus_altitudinis	Bacillus_altitudinis
Bacillus	Bacillus_altitudinis	GCF_001431785.1	ASM143178v1	Bacillus altitudinis	Bacillus_altitudinis	Bacillus_altitudinis	Bacillus_altitudinis	Bacillus_altitudinis	Bacillus_altitudinis	Bacillus_altitudinis
Bacillus	Bacillus_altitudinis	GCF_001700735.1	ASM170073v1	Bacillus altitudinis	Bacillus_altitudinis	Bacillus_altitudinis	Bacillus_altitudinis	Bacillus_altitudinis	Bacillus_altitudinis	Bacillus_altitudinis
Bacillus	Bacillus_altitudinis	GCF_001908475.1	ASM190847v1	Bacillus altitudinis	Bacillus_altitudinis	Bacillus_altitudinis	Bacillus_altitudinis	Bacillus_altitudinis	Bacillus_altitudinis	Bacillus_altitudinis
Bacillus	Bacillus_altitudinis	GCF_002443015.2	ASM244301v2	Bacillus altitudinis	Bacillus_altitudinis	Bacillus_altitudinis	Bacillus_altitudinis	Bacillus_altitudinis	Bacillus_altitudinis	Bacillus_altitudinis
Bacillus	Bacillus_altitudinis	GCF_002741745.1	ASM274174v1	Bacillus altitudinis	Bacillus_altitudinis	Bacillus_altitudinis	Bacillus_altitudinis	Bacillus_altitudinis	Bacillus_altitudinis	Bacillus_altitudinis
Bacillus	Bacillus_altitudinis	GCF_004563755.2	ASM456375v2	Bacillus altitudinis	Bacillus_altitudinis	Bacillus_altitudinis	Bacillus_altitudinis	Bacillus_altitudinis	Bacillus_altitudinis	Bacillus_altitudinis
Bacillus	Bacillus_altitudinis	GCF_005849435.1	ASM584943v1	Bacillus altitudinis	Bacillus_altitudinis	Bacillus_altitudinis	Bacillus_altitudinis	Bacillus_altitudinis	Bacillus_altitudinis	Bacillus_altitudinis
Bacillus	Bacillus_altitudinis	GCF_006007905.1	ASM600790v1	Bacillus altitudinis	Bacillus_altitudinis	Bacillus_altitudinis	Bacillus_altitudinis	Bacillus_altitudinis	Bacillus_altitudinis	Bacillus_altitudinis
Bacillus	Bacillus_altitudinis	GCF_013283915.1	ASM1328391v1	Bacillus altitudinis	Bacillus_altitudinis	Bacillus_altitudinis	Bacillus_altitudinis	Bacillus_altitudinis	Bacillus_altitudinis	Bacillus_altitudinis
Bacillus	Bacillus_altitudinis	GCF_013307105.1	ASM1330710v1	Bacillus altitudinis	Bacillus_altitudinis	Bacillus_altitudinis	Bacillus_altitudinis	Bacillus_altitudinis	Bacillus_altitudinis	Bacillus_altitudinis
Bacillus	Bacillus_altitudinis	GCF_015160895.1	ASM1516089v1	Bacillus altitudinis	Bacillus_altitudinis	Bacillus_altitudinis	Bacillus_altitudinis	Bacillus_altitudinis	Bacillus_altitudinis	Bacillus_altitudinis
Bacillus	Bacillus_altitudinis	GCF_016767855.1	ASM1676785v1	Bacillus altitudinis	Bacillus_altitudinis	Bacillus_altitudinis	Bacillus_altitudinis	Bacillus_altitudinis	Bacillus_altitudinis	Bacillus_altitudinis
Bacillus	Bacillus_altitudinis	GCF_016807685.1	ASM1680768v1	Bacillus altitudinis	Bacillus_altitudinis	Bacillus_altitudinis	Bacillus_altitudinis	Bacillus_altitudinis	Bacillus_altitudinis	Bacillus_altitudinis
Bacillus	Bacillus_altitudinis	GCF_017161205.1	ASM1716120v1	Bacillus altitudinis	Bacillus_altitudinis	Bacillus_altitudinis	Bacillus_altitudinis	Bacillus_altitudinis	Bacillus_altitudinis	Bacillus_altitudinis
Bacillus	Bacillus_altitudinis	GCF_017948365.1	ASM1794836v1	Bacillus altitudinis	Bacillus_altitudinis	Bacillus_altitudinis	Bacillus_altitudinis	Bacillus_altitudinis	Bacillus_altitudinis	Bacillus_altitudinis
Bacillus	Bacillus_altitudinis	GCF_019164215.1	ASM1916421v1	Bacillus altitudinis	Bacillus_altitudinis	Bacillus_altitudinis	Bacillus_altitudinis	Bacillus_altitudinis	Bacillus_altitudinis	Bacillus_altitudinis
Bacillus	Bacillus_altitudinis	GCF_019355135.1	ASM1935513v1	Bacillus altitudinis	Bacillus_altitudinis	Bacillus_altitudinis	Bacillus_altitudinis	Bacillus_altitudinis	Bacillus_altitudinis	Bacillus_altitudinis
Bacillus	Bacillus_altitudinis	GCF_021654595.1	ASM2165459v1	Bacillus altitudinis	Bacillus_altitudinis	Bacillus_altitudinis	Bacillus_altitudinis	Bacillus_altitudinis	Bacillus_altitudinis	Bacillus_altitudinis
Bacillus	Bacillus_altitudinis	GCF_021654615.1	ASM2165461v1	Bacillus altitudinis	Bacillus_altitudinis	Bacillus_altitudinis	Bacillus_altitudinis	Bacillus_altitudinis	Bacillus_altitudinis	Bacillus_altitudinis
Bacillus	Bacillus_altitudinis	GCF_022570695.1	ASM2257069v1	Bacillus altitudinis	Bacillus_altitudinis	Bacillus_altitudinis	Bacillus_altitudinis	Bacillus_altitudinis	Bacillus_altitudinis	Bacillus_altitudinis
Bacillus	Bacillus_altitudinis	GCF_022700755.1	ASM2270075v1	Bacillus altitudinis	Bacillus_altitudinis	Bacillus_altitudinis	Bacillus_altitudinis	Bacillus_altitudinis	Bacillus_altitudinis	Bacillus_altitudinis
Bacillus	Bacillus_altitudinis	GCF_023823755.1	ASM2382375v1	Bacillus altitudinis	Bacillus_altitudinis	Bacillus_altitudinis	Bacillus_altitudinis	Bacillus_altitudinis	Bacillus_altitudinis	Bacillus_altitudinis
Bacillus	Bacillus_altitudinis	GCF_024362715.1	ASM2436271v1	Bacillus altitudinis	Bacillus_altitudinis	Bacillus_altitudinis	Bacillus_altitudinis	Bacillus_altitudinis	Bacillus_altitudinis	Bacillus_altitudinis
Bacillus	Bacillus_altitudinis	GCF_024380035.1	ASM2438003v1	Bacillus altitudinis	Bacillus_altitudinis	Bacillus_altitudinis	Bacillus_altitudinis	Bacillus_altitudinis	Bacillus_altitudinis	Bacillus_altitudinis
Bacillus	Bacillus_altitudinis	GCF_024397295.1	ASM2439729v1	Bacillus altitudinis	Bacillus_altitudinis	Bacillus_altitudinis	Bacillus_altitudinis	Bacillus_altitudinis	Bacillus_altitudinis	Bacillus_altitudinis
Bacillus	Bacillus_altitudinis	GCF_024398395.1	ASM2439839v1	Bacillus sp. FS02	Bacillus_altitudinis	Bacillus_altitudinis	Bacillus_altitudinis	Bacillus_altitudinis	Bacillus_altitudinis	Bacillus_altitudinis
Bacillus	Bacillus_altitudinis	GCF_024507855.1	ASM2450785v1	Bacillus altitudinis	Bacillus_altitudinis	Bacillus_altitudinis	Bacillus_altitudinis	Bacillus_altitudinis	Bacillus_altitudinis	Bacillus_altitudinis
Bacillus	Bacillus_amyloliquefaciens	GCF_000195515.1	ASM19551v1	Bacillus amyloliquefaciens TA208	Bacillus_amyloliquefaciens	Bacillus_amyloliquefaciens	Bacillus_amyloliquefaciens	Bacillus_amyloliquefaciens	Bacillus_velezensis	Bacillus_amyloliquefaciens
Bacillus	Bacillus_amyloliquefaciens	GCF_000196735.1	ASM19673v1	Bacillus amyloliquefaciens DSM 7 = ATCC 23350	Bacillus_amyloliquefaciens	Bacillus_amyloliquefaciens	Bacillus_vallismortis	Bacillus_amyloliquefaciens	Bacillus_amyloliquefaciens	Bacillus_velezensis
Bacillus	Bacillus_amyloliquefaciens	GCF_000204275.1	ASM20427v1	Bacillus amyloliquefaciens LL3	Bacillus_amyloliquefaciens	Bacillus_amyloliquefaciens	Bacillus_vallismortis	Bacillus_amyloliquefaciens	Bacillus_amyloliquefaciens	Bacillus_velezensis
Bacillus	Bacillus_amyloliquefaciens	GCF_000221645.1	ASM22164v1	Bacillus amyloliquefaciens XH7	Bacillus_amyloliquefaciens	Bacillus_amyloliquefaciens	Bacillus_amyloliquefaciens	Bacillus_amyloliquefaciens	Bacillus_amyloliquefaciens	Bacillus_amyloliquefaciens
Bacillus	Bacillus_amyloliquefaciens	GCF_001705195.1	ASM170519v1	Bacillus amyloliquefaciens	Bacillus_amyloliquefaciens	Bacillus_amyloliquefaciens	Bacillus_vallismortis	Bacillus_amyloliquefaciens	Bacillus_velezensis	Bacillus_velezensis
Bacillus	Bacillus_amyloliquefaciens	GCF_002173635.1	ASM217363v1	Bacillus amyloliquefaciens	Bacillus_amyloliquefaciens	Bacillus_amyloliquefaciens	Bacillus_velezensis	Bacillus_amyloliquefaciens	Bacillus_amyloliquefaciens	Bacillus_velezensis
Bacillus	Bacillus_amyloliquefaciens	GCF_002209305.1	ASM220930v1	Bacillus amyloliquefaciens	Bacillus_amyloliquefaciens	Bacillus_amyloliquefaciens	Bacillus_velezensis	Bacillus_amyloliquefaciens	Bacillus_amyloliquefaciens	Bacillus_velezensis
Bacillus	Bacillus_amyloliquefaciens	GCF_003868675.1	ASM386867v1	Bacillus amyloliquefaciens	Bacillus_amyloliquefaciens	Bacillus_amyloliquefaciens	Bacillus_siamensis	Bacillus_amyloliquefaciens	Bacillus_amyloliquefaciens	Bacillus_velezensis
Bacillus	Bacillus_amyloliquefaciens	GCF_004006115.1	ASM400611v1	Bacillus amyloliquefaciens	Bacillus_amyloliquefaciens	Bacillus_amyloliquefaciens	Bacillus_vallismortis	Bacillus_amyloliquefaciens	Bacillus_amyloliquefaciens	Bacillus_velezensis
Bacillus	Bacillus_amyloliquefaciens	GCF_007827165.1	ASM782716v1	Bacillus amyloliquefaciens	Bacillus_amyloliquefaciens	Bacillus_amyloliquefaciens	Bacillus_velezensis	Bacillus_amyloliquefaciens	Bacillus_amyloliquefaciens	Bacillus_velezensis
Bacillus	Bacillus_amyloliquefaciens	GCF_013328835.1	ASM1332883v1	Bacillus amyloliquefaciens	Bacillus_amyloliquefaciens	Bacillus_amyloliquefaciens	Bacillus_velezensis	Bacillus_amyloliquefaciens	Bacillus_amyloliquefaciens	Bacillus_velezensis
Bacillus	Bacillus_amyloliquefaciens	GCF_014930895.1	ASM1493089v1	Bacillus amyloliquefaciens	Bacillus_amyloliquefaciens	Bacillus_amyloliquefaciens	Bacillus_vallismortis	Bacillus_amyloliquefaciens	Bacillus_amyloliquefaciens	Bacillus_velezensis
Bacillus	Bacillus_amyloliquefaciens	GCF_018223605.1	ASM1822360v1	Bacillus amyloliquefaciens	Bacillus_amyloliquefaciens	Bacillus_amyloliquefaciens	Bacillus_velezensis	Bacillus_amyloliquefaciens	Bacillus_amyloliquefaciens	Bacillus_velezensis
Bacillus	Bacillus_amyloliquefaciens	GCF_019880285.1	ASM1988028v1	Bacillus amyloliquefaciens	Bacillus_amyloliquefaciens	Bacillus_amyloliquefaciens	Bacillus_vallismortis	Bacillus_amyloliquefaciens	Bacillus_velezensis	Bacillus_velezensis
Bacillus	Bacillus_amyloliquefaciens	GCF_019880325.1	ASM1988032v1	Bacillus amyloliquefaciens	Bacillus_amyloliquefaciens	Bacillus_amyloliquefaciens	Bacillus_vallismortis	Bacillus_amyloliquefaciens	Bacillus_velezensis	Bacillus_velezensis
Bacillus	Bacillus_atrophaeus	GCF_000165925.1	ASM16592v1	Bacillus atrophaeus 1942	Bacillus_atrophaeus	Bacillus_atrophaeus	Bacillus_vallismortis	Bacillus_atrophaeus	Bacillus_atrophaeus	Bacillus_velezensis
Bacillus	Bacillus_atrophaeus	GCF_002173495.1	ASM217349v1	Bacillus atrophaeus	Bacillus_atrophaeus	Bacillus_atrophaeus	Bacillus_vallismortis	Bacillus_atrophaeus	Bacillus_atrophaeus	Bacillus_velezensis
Bacillus	Bacillus_atrophaeus	GCF_002243495.1	ASM224349v1	Bacillus atrophaeus	Bacillus_atrophaeus	Bacillus_atrophaeus	Bacillus_velezensis	Bacillus_atrophaeus	Bacillus_atrophaeus	Bacillus_velezensis
Bacillus	Bacillus_atrophaeus	GCF_018140555.1	ASM1814055v1	Bacillus atrophaeus	Bacillus_atrophaeus	Bacillus_atrophaeus	Bacillus_vallismortis	Bacillus_atrophaeus	Bacillus_atrophaeus	Bacillus_velezensis
Bacillus	Bacillus_atrophaeus	GCF_019443725.1	ASM1944372v1	Bacillus atrophaeus	Bacillus_atrophaeus	Bacillus_atrophaeus	Bacillus_velezensis	Bacillus_atrophaeus	Bacillus_atrophaeus	Bacillus_velezensis
Bacillus	Bacillus_atrophaeus	GCF_024757965.1	ASM2475796v1	Bacillus atrophaeus	Bacillus_atrophaeus	Bacillus_atrophaeus	Bacillus_atrophaeus	Bacillus_atrophaeus	Bacillus_atrophaeus	Bacillus_atrophaeus
Bacillus	Bacillus_cabrialesii	GCF_004124315.2	ASM412431v2	Bacillus cabrialesii	Bacillus_cabrialesii	Bacillus_inaquosorum	Bacillus_tequilensis	Bacillus_cabrialesii	Bacillus_cabrialesii	Bacillus_subtilis
Bacillus	Bacillus_glycinifermentans	GCF_002443095.1	ASM244309v1	Bacillus glycinifermentans	Bacillus_glycinifermentans	Bacillus_glycinifermentans	Bacillus_glycinifermentans	Bacillus_glycinifermentans	Bacillus_glycinifermentans	Bacillus_glycinifermentans
Bacillus	Bacillus_glycinifermentans	GCF_004103615.1	ASM410361v1	Bacillus glycinifermentans	Bacillus_glycinifermentans	Bacillus_glycinifermentans	Bacillus_glycinifermentans	Bacillus_glycinifermentans	Bacillus_glycinifermentans	Bacillus_glycinifermentans
Bacillus	Bacillus_glycinifermentans	GCF_900093775.1	EVONIK_BGLY	Bacillus glycinifermentans	Bacillus_glycinifermentans	Bacillus_glycinifermentans	Bacillus_glycinifermentans	Bacillus_glycinifermentans	Bacillus_glycinifermentans	Bacillus_glycinifermentans
Bacillus	Bacillus_halotolerans	GCF_004006435.1	ASM400643v1	Bacillus halotolerans	Bacillus_halotolerans	Bacillus_halotolerans	Bacillus_spizizenii	Bacillus_halotolerans	Bacillus_halotolerans	Bacillus_subtilis
Bacillus	Bacillus_halotolerans	GCF_013347105.1	ASM1334710v1	Bacillus halotolerans	Bacillus_halotolerans	Bacillus_halotolerans	Bacillus_spizizenii	Bacillus_halotolerans	Bacillus_subtilis	Bacillus_subtilis
Bacillus	Bacillus_halotolerans	GCF_014250375.1	ASM1425037v1	Bacillus sp. PAMC26543	Bacillus_halotolerans	Bacillus_halotolerans	Bacillus_spizizenii	Bacillus_halotolerans	Bacillus_halotolerans	Bacillus_subtilis
Bacillus	Bacillus_halotolerans	GCF_014621755.1	ASM1462175v1	Bacillus halotolerans	Bacillus_halotolerans	Bacillus_halotolerans	Bacillus_halotolerans	Bacillus_halotolerans	Bacillus_halotolerans	Bacillus_halotolerans
Bacillus	Bacillus_halotolerans	GCF_018417515.1	ASM1841751v1	Bacillus halotolerans	Bacillus_halotolerans	Bacillus_halotolerans	Bacillus_spizizenii	Bacillus_halotolerans	Bacillus_halotolerans	Bacillus_subtilis
Bacillus	Bacillus_halotolerans	GCF_024266605.1	ASM2426660v1	Bacillus halotolerans	Bacillus_halotolerans	Bacillus_halotolerans	Bacillus_halotolerans	Bacillus_halotolerans	Bacillus_halotolerans	Bacillus_halotolerans
Bacillus	Bacillus_halotolerans	GCF_024266645.1	ASM2426664v1	Bacillus halotolerans	Bacillus_halotolerans	Bacillus_halotolerans	Bacillus_spizizenii	Bacillus_halotolerans	Bacillus_halotolerans	Bacillus_subtilis
Bacillus	Bacillus_halotolerans	GCF_024510645.1	ASM2451064v1	Bacillus halotolerans	Bacillus_halotolerans	Bacillus_halotolerans	Bacillus_halotolerans	Bacillus_halotolerans	Bacillus_halotolerans	Bacillus_subtilis
Bacillus	Bacillus_haynesii	GCF_014042035.1	ASM1404203v1	Bacillus haynesii	Bacillus_haynesii	Bacillus_haynesii	Bacillus_licheniformis	Bacillus_haynesii	Bacillus_haynesii	Bacillus_haynesii
Bacillus	Bacillus_haynesii	GCF_021401425.1	ASM2140142v1	Bacillus licheniformis	Bacillus_haynesii	Bacillus_haynesii	Bacillus_paralicheniformis	Bacillus_haynesii	Bacillus_haynesii	Bacillus_haynesii
Bacillus	Bacillus_inaquosorum	GCF_003148415.1	ASM314841v1	Bacillus inaquosorum	Bacillus_inaquosorum	Bacillus_inaquosorum	Bacillus_tequilensis	Bacillus_inaquosorum	Bacillus_inaquosorum	Bacillus_subtilis
Bacillus	Bacillus_inaquosorum	GCF_023238325.1	ASM2323832v1	Bacillus inaquosorum	Bacillus_inaquosorum	Bacillus_inaquosorum	Bacillus_tequilensis	Bacillus_inaquosorum	Bacillus_inaquosorum	Bacillus_subtilis
Bacillus	Bacillus_licheniformis	GCF_000008425.1	ASM842v1	Bacillus licheniformis DSM 13 = ATCC 14580	Bacillus_licheniformis	Bacillus_licheniformis	Bacillus_paralicheniformis	Bacillus_licheniformis	Bacillus_licheniformis	Bacillus_haynesii
Bacillus	Bacillus_licheniformis	GCF_000011645.1	ASM1164v1	Bacillus licheniformis DSM 13 = ATCC 14580	Bacillus_licheniformis	Bacillus_licheniformis	Bacillus_paralicheniformis	Bacillus_licheniformis	Bacillus_licheniformis	Bacillus_licheniformis
Bacillus	Bacillus_licheniformis	GCF_001596055.1	ASM159605v1	Bacillus licheniformis	Bacillus_licheniformis	Bacillus_licheniformis	Bacillus_licheniformis	Bacillus_licheniformis	Bacillus_licheniformis	Bacillus_haynesii
Bacillus	Bacillus_licheniformis	GCF_001726125.1	ASM172612v1	Bacillus licheniformis	Bacillus_licheniformis	Bacillus_licheniformis	Bacillus_licheniformis	Bacillus_licheniformis	Bacillus_licheniformis	Bacillus_licheniformis
Bacillus	Bacillus_licheniformis	GCF_001896025.1	ASM189602v1	Bacillus sp. H15-1	Bacillus_licheniformis	Bacillus_licheniformis	Bacillus_paralicheniformis	Bacillus_licheniformis	Bacillus_licheniformis	Bacillus_haynesii
Bacillus	Bacillus_licheniformis	GCF_002074075.1	ASM207407v1	Bacillus licheniformis	Bacillus_licheniformis	Bacillus_licheniformis	Bacillus_paralicheniformis	Bacillus_licheniformis	Bacillus_licheniformis	Bacillus_haynesii
Bacillus	Bacillus_licheniformis	GCF_002074095.1	ASM207409v1	Bacillus licheniformis	Bacillus_licheniformis	Bacillus_licheniformis	Bacillus_paralicheniformis	Bacillus_licheniformis	Bacillus_licheniformis	Bacillus_haynesii
Bacillus	Bacillus_licheniformis	GCF_002074115.1	ASM207411v1	Bacillus licheniformis	Bacillus_licheniformis	Bacillus_licheniformis	Bacillus_paralicheniformis	Bacillus_licheniformis	Bacillus_licheniformis	Bacillus_haynesii
Bacillus	Bacillus_licheniformis	GCF_002074135.1	ASM207413v1	Bacillus licheniformis	Bacillus_licheniformis	Bacillus_licheniformis	Bacillus_licheniformis	Bacillus_licheniformis	Bacillus_licheniformis	Bacillus_licheniformis
Bacillus	Bacillus_licheniformis	GCF_002173675.1	ASM217367v1	Bacillus licheniformis	Bacillus_licheniformis	Bacillus_licheniformis	Bacillus_paralicheniformis	Bacillus_licheniformis	Bacillus_licheniformis	Bacillus_haynesii
Bacillus	Bacillus_licheniformis	GCF_002174255.1	ASM217425v1	Bacillus licheniformis	Bacillus_licheniformis	Bacillus_licheniformis	Bacillus_paralicheniformis	Bacillus_licheniformis	Bacillus_licheniformis	Bacillus_haynesii
Bacillus	Bacillus_licheniformis	GCF_002236895.1	ASM223689v1	Bacillus licheniformis	Bacillus_licheniformis	Bacillus_licheniformis	Bacillus_paralicheniformis	Bacillus_licheniformis	Bacillus_licheniformis	Bacillus_paralicheniformis
Bacillus	Bacillus_licheniformis	GCF_002269275.1	ASM226927v1	Bacillus sp. 1s-1	Bacillus_licheniformis	Bacillus_licheniformis	Bacillus_licheniformis	Bacillus_licheniformis	Bacillus_licheniformis	Bacillus_licheniformis
Bacillus	Bacillus_licheniformis	GCF_002504325.1	ASM250432v1	Bacillus licheniformis	Bacillus_licheniformis	Bacillus_licheniformis	Bacillus_paralicheniformis	Bacillus_licheniformis	Bacillus_licheniformis	Bacillus_haynesii
Bacillus	Bacillus_licheniformis	GCF_002966955.1	ASM296695v1	Bacillus licheniformis	Bacillus_licheniformis	Bacillus_licheniformis	Bacillus_paralicheniformis	Bacillus_licheniformis	Bacillus_licheniformis	Bacillus_haynesii
Bacillus	Bacillus_licheniformis	GCF_003253815.1	ASM325381v1	Bacillus licheniformis	Bacillus_licheniformis	Bacillus_licheniformis	Bacillus_licheniformis	Bacillus_licheniformis	Bacillus_licheniformis	Bacillus_licheniformis
Bacillus	Bacillus_licheniformis	GCF_003339545.1	ASM333954v1	Bacillus licheniformis	Bacillus_licheniformis	Bacillus_licheniformis	Bacillus_paralicheniformis	Bacillus_licheniformis	Bacillus_licheniformis	Bacillus_licheniformis
Bacillus	Bacillus_licheniformis	GCF_003595625.1	ASM359562v1	Bacillus licheniformis	Bacillus_licheniformis	Bacillus_licheniformis	Bacillus_licheniformis	Bacillus_licheniformis	Bacillus_licheniformis	Bacillus_licheniformis
Bacillus	Bacillus_licheniformis	GCF_003606405.1	ASM360640v1	Bacillus licheniformis	Bacillus_licheniformis	Bacillus_licheniformis	Bacillus_licheniformis	Bacillus_licheniformis	Bacillus_licheniformis	Bacillus_licheniformis
Bacillus	Bacillus_licheniformis	GCF_003952865.1	ASM395286v1	Bacillus licheniformis	Bacillus_licheniformis	Bacillus_licheniformis	Bacillus_paralicheniformis	Bacillus_licheniformis	Bacillus_licheniformis	Bacillus_haynesii
Bacillus	Bacillus_licheniformis	GCF_004101525.1	ASM410152v1	Bacillus licheniformis	Bacillus_licheniformis	Bacillus_licheniformis	Bacillus_paralicheniformis	Bacillus_licheniformis	Bacillus_licheniformis	Bacillus_licheniformis
Bacillus	Bacillus_licheniformis	GCF_004103575.1	ASM410357v1	Bacillus licheniformis	Bacillus_licheniformis	Bacillus_licheniformis	Bacillus_haynesii	Bacillus_licheniformis	Bacillus_licheniformis	Bacillus_haynesii
Bacillus	Bacillus_licheniformis	GCF_004119755.1	ASM411975v1	Bacillus licheniformis	Bacillus_licheniformis	Bacillus_licheniformis	Bacillus_paralicheniformis	Bacillus_licheniformis	Bacillus_licheniformis	Bacillus_haynesii
Bacillus	Bacillus_licheniformis	GCF_004119795.1	ASM411979v1	Bacillus licheniformis	Bacillus_licheniformis	Bacillus_licheniformis	Bacillus_paralicheniformis	Bacillus_licheniformis	Bacillus_licheniformis	Bacillus_haynesii
Bacillus	Bacillus_licheniformis	GCF_004526275.1	ASM452627v1	Bacillus licheniformis	Bacillus_licheniformis	Bacillus_licheniformis	Bacillus_licheniformis	Bacillus_licheniformis	Bacillus_licheniformis	Bacillus_licheniformis
Bacillus	Bacillus_licheniformis	GCF_006094335.1	ASM609433v1	Bacillus licheniformis	Bacillus_licheniformis	Bacillus_licheniformis	Bacillus_paralicheniformis	Bacillus_licheniformis	Bacillus_licheniformis	Bacillus_haynesii
Bacillus	Bacillus_licheniformis	GCF_006494795.1	ASM649479v1	Bacillus licheniformis	Bacillus_licheniformis	Bacillus_licheniformis	Bacillus_licheniformis	Bacillus_licheniformis	Bacillus_licheniformis	Bacillus_haynesii
Bacillus	Bacillus_licheniformis	GCF_006974025.1	ASM697402v1	Bacillus licheniformis	Bacillus_licheniformis	Bacillus_licheniformis	Bacillus_licheniformis	Bacillus_licheniformis	Bacillus_licheniformis	Bacillus_licheniformis
Bacillus	Bacillus_licheniformis	GCF_007855455.1	ASM785545v1	Bacillus licheniformis	Bacillus_licheniformis	Bacillus_licheniformis	Bacillus_licheniformis	Bacillus_licheniformis	Bacillus_licheniformis	Bacillus_licheniformis
Bacillus	Bacillus_licheniformis	GCF_009662395.1	ASM966239v1	Bacillus licheniformis	Bacillus_licheniformis	Bacillus_licheniformis	Bacillus_paralicheniformis	Bacillus_licheniformis	Bacillus_licheniformis	Bacillus_haynesii
Bacillus	Bacillus_licheniformis	GCF_014250415.1	ASM1425041v1	Bacillus sp. PAMC28748	Bacillus_licheniformis	Bacillus_licheniformis	Bacillus_licheniformis	Bacillus_licheniformis	Bacillus_licheniformis	Bacillus_licheniformis
Bacillus	Bacillus_licheniformis	GCF_015689075.1	ASM1568907v1	Bacillus licheniformis	Bacillus_licheniformis	Bacillus_licheniformis	Bacillus_licheniformis	Bacillus_licheniformis	Bacillus_licheniformis	Bacillus_licheniformis
Bacillus	Bacillus_licheniformis	GCF_016026835.1	ASM1602683v1	Bacillus licheniformis	Bacillus_licheniformis	Bacillus_licheniformis	Bacillus_paralicheniformis	Bacillus_licheniformis	Bacillus_licheniformis	Bacillus_haynesii
Bacillus	Bacillus_licheniformis	GCF_016126875.1	ASM1612687v1	Bacillus licheniformis	Bacillus_licheniformis	Bacillus_licheniformis	Bacillus_licheniformis	Bacillus_licheniformis	Bacillus_licheniformis	Bacillus_licheniformis
Bacillus	Bacillus_licheniformis	GCF_017338795.1	ASM1733879v1	Bacillus licheniformis	Bacillus_licheniformis	Bacillus_licheniformis	Bacillus_paralicheniformis	Bacillus_licheniformis	Bacillus_licheniformis	Bacillus_haynesii
Bacillus	Bacillus_licheniformis	GCF_022630555.1	ASM2263055v1	Bacillus licheniformis	Bacillus_licheniformis	Bacillus_licheniformis	Bacillus_paralicheniformis	Bacillus_licheniformis	Bacillus_licheniformis	Bacillus_haynesii
Bacillus	Bacillus_licheniformis	GCF_022700915.1	ASM2270091v1	Bacillus licheniformis	Bacillus_licheniformis	Bacillus_licheniformis	Bacillus_licheniformis	Bacillus_licheniformis	Bacillus_licheniformis	Bacillus_licheniformis
Bacillus	Bacillus_licheniformis	GCF_024722355.1	ASM2472235v1	Bacillus sp. BAC	Bacillus_licheniformis	Bacillus_licheniformis	Bacillus_licheniformis	Bacillus_licheniformis	Bacillus_licheniformis	Bacillus_licheniformis
Bacillus	Bacillus_licheniformis	GCF_902386215.1	UHGG_MGYG-HGUT-02357	Bacillus licheniformis	Bacillus_licheniformis	Bacillus_licheniformis	Bacillus_licheniformis	Bacillus_licheniformis	Bacillus_licheniformis	Bacillus_licheniformis
Bacillus	Bacillus_mojavensis	GCF_012648005.1	ASM1264800v1	Bacillus mojavensis	Bacillus_mojavensis	Bacillus_mojavensis	Bacillus_mojavensis	Bacillus_mojavensis	Bacillus_mojavensis	Bacillus_subtilis
Bacillus	Bacillus_paralicheniformis	GCF_000408885.1	ASM40888v1	Bacillus paralicheniformis ATCC 9945a	Bacillus_paralicheniformis	Bacillus_paralicheniformis	Bacillus_paralicheniformis	Bacillus_paralicheniformis	Bacillus_paralicheniformis	Bacillus_haynesii
Bacillus	Bacillus_paralicheniformis	GCF_000876525.1	ASM87652v1	Bacillus paralicheniformis	Bacillus_paralicheniformis	Bacillus_paralicheniformis	Bacillus_paralicheniformis	Bacillus_paralicheniformis	Bacillus_paralicheniformis	Bacillus_haynesii
Bacillus	Bacillus_paralicheniformis	GCF_002068155.1	ASM206815v1	Bacillus paralicheniformis	Bacillus_paralicheniformis	Bacillus_paralicheniformis	Bacillus_paralicheniformis	Bacillus_paralicheniformis	Bacillus_paralicheniformis	Bacillus_haynesii
Bacillus	Bacillus_paralicheniformis	GCF_002393225.1	ASM239322v1	Bacillus paralicheniformis	Bacillus_paralicheniformis	Bacillus_paralicheniformis	Bacillus_paralicheniformis	Bacillus_paralicheniformis	Bacillus_paralicheniformis	Bacillus_haynesii
Bacillus	Bacillus_paralicheniformis	GCF_002993925.1	ASM299392v1	Bacillus paralicheniformis	Bacillus_paralicheniformis	Bacillus_paralicheniformis	Bacillus_paralicheniformis	Bacillus_paralicheniformis	Bacillus_paralicheniformis	Bacillus_paralicheniformis
Bacillus	Bacillus_paralicheniformis	GCF_002993945.1	ASM299394v1	Bacillus paralicheniformis	Bacillus_paralicheniformis	Bacillus_paralicheniformis	Bacillus_paralicheniformis	Bacillus_paralicheniformis	Bacillus_paralicheniformis	Bacillus_haynesii
Bacillus	Bacillus_paralicheniformis	GCF_003171815.2	ASM317181v2	Bacillus paralicheniformis	Bacillus_paralicheniformis	Bacillus_paralicheniformis	Bacillus_paralicheniformis	Bacillus_paralicheniformis	Bacillus_paralicheniformis	Bacillus_haynesii
Bacillus	Bacillus_paralicheniformis	GCF_003711025.1	ASM371102v1	Bacillus paralicheniformis	Bacillus_paralicheniformis	Bacillus_paralicheniformis	Bacillus_paralicheniformis	Bacillus_paralicheniformis	Bacillus_paralicheniformis	Bacillus_haynesii
Bacillus	Bacillus_paralicheniformis	GCF_008365255.1	ASM836525v1	Bacillus paralicheniformis	Bacillus_paralicheniformis	Bacillus_paralicheniformis	Bacillus_paralicheniformis	Bacillus_paralicheniformis	Bacillus_paralicheniformis	Bacillus_haynesii
Bacillus	Bacillus_paralicheniformis	GCF_009497935.1	ASM949793v1	Bacillus paralicheniformis	Bacillus_paralicheniformis	Bacillus_paralicheniformis	Bacillus_paralicheniformis	Bacillus_paralicheniformis	Bacillus_paralicheniformis	Bacillus_haynesii
Bacillus	Bacillus_paralicheniformis	GCF_018324505.1	ASM1832450v1	Bacillus paralicheniformis	Bacillus_paralicheniformis	Bacillus_paralicheniformis	Bacillus_paralicheniformis	Bacillus_paralicheniformis	Bacillus_paralicheniformis	Bacillus_haynesii
Bacillus	Bacillus_paralicheniformis	GCF_018324565.1	ASM1832456v1	Bacillus paralicheniformis	Bacillus_paralicheniformis	Bacillus_paralicheniformis	Bacillus_paralicheniformis	Bacillus_paralicheniformis	Bacillus_paralicheniformis	Bacillus_haynesii
Bacillus	Bacillus_paralicheniformis	GCF_021654715.1	ASM2165471v1	Bacillus paralicheniformis	Bacillus_paralicheniformis	Bacillus_paralicheniformis	Bacillus_paralicheniformis	Bacillus_paralicheniformis	Bacillus_haynesii	Bacillus_haynesii
Bacillus	Bacillus_paralicheniformis	GCF_021654735.1	ASM2165473v1	Bacillus paralicheniformis	Bacillus_paralicheniformis	Bacillus_paralicheniformis	Bacillus_paralicheniformis	Bacillus_paralicheniformis	Bacillus_licheniformis	Bacillus_haynesii
Bacillus	Bacillus_paralicheniformis	GCF_021654755.1	ASM2165475v1	Bacillus paralicheniformis	Bacillus_paralicheniformis	Bacillus_paralicheniformis	Bacillus_paralicheniformis	Bacillus_paralicheniformis	Bacillus_glycinifermentans	Bacillus_haynesii
Bacillus	Bacillus_paralicheniformis	GCF_900635765.1	33763_B01	Bacillus paralicheniformis	Bacillus_paralicheniformis	Bacillus_paralicheniformis	Bacillus_paralicheniformis	Bacillus_paralicheniformis	Bacillus_paralicheniformis	Bacillus_licheniformis
Bacillus	Bacillus_pumilus	GCF_000017885.4	ASM1788v4	Bacillus pumilus SAFR-032	Bacillus_pumilus	Bacillus_pumilus	Bacillus_pumilus	Bacillus_pumilus	Bacillus_pumilus	Bacillus_altitudinis
Bacillus	Bacillus_pumilus	GCF_001578205.1	ASM157820v1	Bacillus pumilus	Bacillus_pumilus	Bacillus_pumilus	Bacillus_pumilus	Bacillus_pumilus	Bacillus_pumilus	Bacillus_altitudinis
Bacillus	Bacillus_pumilus	GCF_001704975.1	ASM170497v1	Bacillus pumilus	Bacillus_pumilus	Bacillus_pumilus	Bacillus_pumilus	Bacillus_pumilus	Bacillus_pumilus	Bacillus_altitudinis
Bacillus	Bacillus_pumilus	GCF_003571425.1	ASM357142v1	Bacillus pumilus	Bacillus_pumilus	Bacillus_pumilus	Bacillus_pumilus	Bacillus_pumilus	Bacillus_pumilus	Bacillus_altitudinis
Bacillus	Bacillus_pumilus	GCF_004006455.1	ASM400645v1	Bacillus pumilus	Bacillus_pumilus	Bacillus_pumilus	Bacillus_pumilus	Bacillus_pumilus	Bacillus_safensis	Bacillus_altitudinis
Bacillus	Bacillus_pumilus	GCF_013423765.1	ASM1342376v1	Bacillus pumilus	Bacillus_pumilus	Bacillus_pumilus	Bacillus_pumilus	Bacillus_pumilus	Bacillus_pumilus	Bacillus_altitudinis
Bacillus	Bacillus_pumilus	GCF_014489355.1	ASM1448935v1	Bacillus pumilus	Bacillus_pumilus	Bacillus_pumilus	Bacillus_pumilus	Bacillus_pumilus	Bacillus_safensis	Bacillus_altitudinis
Bacillus	Bacillus_pumilus	GCF_020520205.1	ASM2052020v1	Bacillus pumilus	Bacillus_pumilus	Bacillus_pumilus	Bacillus_pumilus	Bacillus_pumilus	Bacillus_safensis	Bacillus_altitudinis
Bacillus	Bacillus_pumilus	GCF_020535425.1	ASM2053542v1	Bacillus pumilus	Bacillus_pumilus	Bacillus_pumilus	Bacillus_pumilus	Bacillus_pumilus	Bacillus_pumilus_N	Bacillus_altitudinis
Bacillus	Bacillus_pumilus	GCF_900186955.1	49386_E02	Bacillus pumilus	Bacillus_pumilus	Bacillus_pumilus	Bacillus_pumilus	Bacillus_pumilus	Bacillus_safensis	Bacillus_altitudinis
Bacillus	Bacillus_pumilus_N	GCF_003431975.1	ASM343197v1	Bacillus pumilus	Bacillus_pumilus_N	Bacillus_pumilus	Bacillus_pumilus	Bacillus_pumilus_N	Bacillus_pumilus_N	Bacillus_altitudinis
Bacillus	Bacillus_safensis	GCF_000800825.1	ASM80082v1	Bacillus sp. WP8	Bacillus_safensis	Bacillus_safensis	Bacillus_pumilus	Bacillus_safensis	Bacillus_safensis	Bacillus_altitudinis
Bacillus	Bacillus_safensis	GCF_001895885.1	ASM189588v1	Bacillus safensis	Bacillus_safensis	Bacillus_safensis	Bacillus_pumilus	Bacillus_safensis	Bacillus_safensis	Bacillus_altitudinis
Bacillus	Bacillus_safensis	GCF_001938665.1	ASM193866v1	Bacillus safensis	Bacillus_safensis	Bacillus_safensis	Bacillus_altitudinis	Bacillus_safensis	Bacillus_safensis	Bacillus_altitudinis
Bacillus	Bacillus_safensis	GCF_001938685.1	ASM193868v1	Bacillus safensis	Bacillus_safensis	Bacillus_safensis	Bacillus_pumilus	Bacillus_safensis	Bacillus_safensis	Bacillus_altitudinis
Bacillus	Bacillus_safensis	GCF_001938705.1	ASM193870v1	Bacillus safensis	Bacillus_safensis	Bacillus_safensis	Bacillus_pumilus	Bacillus_safensis	Bacillus_safensis	Bacillus_altitudinis
Bacillus	Bacillus_safensis	GCF_002077215.1	ASM207721v1	Bacillus safensis	Bacillus_safensis	Bacillus_safensis	Bacillus_pumilus	Bacillus_safensis	Bacillus_safensis	Bacillus_altitudinis
Bacillus	Bacillus_safensis	GCF_008244765.1	ASM824476v1	Bacillus safensis	Bacillus_safensis	Bacillus_pumilus_N	Bacillus_altitudinis	Bacillus_safensis	Bacillus_safensis	Bacillus_altitudinis
Bacillus	Bacillus_safensis	GCF_014250435.1	ASM1425043v1	Bacillus sp. PAMC28571	Bacillus_safensis	Bacillus_pumilus_N	Bacillus_pumilus	Bacillus_safensis	Bacillus_safensis	Bacillus_altitudinis
Bacillus	Bacillus_safensis	GCF_014302175.1	ASM1430217v1	Bacillus sp. PAMC22265	Bacillus_safensis	Bacillus_safensis	Bacillus_pumilus	Bacillus_safensis	Bacillus_safensis	Bacillus_altitudinis
Bacillus	Bacillus_safensis	GCF_016803835.1	ASM1680383v1	Bacillus safensis	Bacillus_safensis	Bacillus_pumilus_N	Bacillus_pumilus	Bacillus_safensis	Bacillus_safensis	Bacillus_altitudinis
Bacillus	Bacillus_safensis	GCF_016919285.1	ASM1691928v1	Bacillus sp. PDNC022	Bacillus_safensis	Bacillus_safensis	Bacillus_safensis	Bacillus_safensis	Bacillus_safensis	Bacillus_safensis
Bacillus	Bacillus_safensis	GCF_018885385.1	ASM1888538v1	Bacillus sp. JNUCC-24	Bacillus_safensis	Bacillus_safensis	Bacillus_pumilus	Bacillus_safensis	Bacillus_safensis	Bacillus_altitudinis
Bacillus	Bacillus_safensis	GCF_021398835.1	ASM2139883v1	Bacillus safensis	Bacillus_safensis	Bacillus_pumilus	Bacillus_pumilus	Bacillus_safensis	Bacillus_safensis	Bacillus_altitudinis
Bacillus	Bacillus_safensis	GCF_023093895.1	ASM2309389v1	Bacillus safensis	Bacillus_safensis	Bacillus_safensis	Bacillus_pumilus	Bacillus_safensis	Bacillus_safensis	Bacillus_safensis
Bacillus	Bacillus_safensis	GCF_023716805.1	ASM2371680v1	Bacillus safensis	Bacillus_safensis	Bacillus_safensis	Bacillus_pumilus	Bacillus_safensis	Bacillus_safensis	Bacillus_altitudinis
Bacillus	Bacillus_safensis	GCF_023716825.1	ASM2371682v1	Bacillus safensis	Bacillus_safensis	Bacillus_safensis	Bacillus_pumilus	Bacillus_safensis	Bacillus_safensis	Bacillus_altitudinis
Bacillus	Bacillus_siamensis	GCF_001553895.1	ASM155389v1	Bacillus sp. SDLI1	Bacillus_siamensis	Bacillus_siamensis	Bacillus_vallismortis	Bacillus_siamensis	Bacillus_velezensis	Bacillus_velezensis
Bacillus	Bacillus_siamensis	GCF_002850535.1	ASM285053v1	Bacillus siamensis	Bacillus_siamensis	Bacillus_siamensis	Bacillus_velezensis	Bacillus_siamensis	Bacillus_velezensis	Bacillus_velezensis
Bacillus	Bacillus_siamensis	GCF_016313165.1	ASM1631316v1	Bacillus siamensis	Bacillus_siamensis	Bacillus_siamensis	Bacillus_vallismortis	Bacillus_siamensis	Bacillus_siamensis	Bacillus_velezensis
Bacillus	Bacillus_siamensis	GCF_024453785.1	ASM2445378v1	Bacillus siamensis	Bacillus_siamensis	Bacillus_velezensis	Bacillus_vallismortis	Bacillus_siamensis	Bacillus_velezensis	Bacillus_velezensis
Bacillus	Bacillus_sonorensis	GCF_002202015.1	ASM220201v1	Bacillus sonorensis	Bacillus_sonorensis	Bacillus_sonorensis	Bacillus_sonorensis	Bacillus_sonorensis	Bacillus_sonorensis	Bacillus_sonorensis
Bacillus	Bacillus_sonorensis	GCF_020091665.1	ASM2009166v1	Bacillus sp. PM8313	Bacillus_sonorensis	Bacillus_sonorensis	Bacillus_paralicheniformis	Bacillus_sonorensis	Bacillus_sonorensis	Bacillus_sonorensis
Bacillus	Bacillus_sonorensis	GCF_024297105.1	ASM2429710v1	Bacillus sp. KRF7	Bacillus_sonorensis	Bacillus_sonorensis	Bacillus_paralicheniformis	Bacillus_sonorensis	Bacillus_sonorensis	Bacillus_paralicheniformis
Bacillus	Bacillus_spizizenii	GCF_000146565.1	ASM14656v1	Bacillus spizizenii str. W23	Bacillus_spizizenii	Bacillus_spizizenii	Bacillus_spizizenii	Bacillus_spizizenii	Bacillus_spizizenii	Bacillus_subtilis
Bacillus	Bacillus_spizizenii	GCF_000227465.1	ASM22746v1	Bacillus spizizenii TU-B-10	Bacillus_spizizenii	Bacillus_spizizenii	Bacillus_tequilensis	Bacillus_spizizenii	Bacillus_subtilis	Bacillus_subtilis
Bacillus	Bacillus_spizizenii	GCF_000959025.1	ASM95902v1	Bacillus spizizenii	Bacillus_spizizenii	Bacillus_spizizenii	Bacillus_spizizenii	Bacillus_spizizenii	Bacillus_spizizenii	Bacillus_subtilis
Bacillus	Bacillus_spizizenii	GCF_006094475.1	ASM609447v1	Bacillus spizizenii ATCC 6633 = JCM 2499	Bacillus_spizizenii	Bacillus_spizizenii	Bacillus_spizizenii	Bacillus_spizizenii	Bacillus_spizizenii	Bacillus_subtilis
Bacillus	Bacillus_spizizenii	GCF_023238245.1	ASM2323824v1	Bacillus rugosus	Bacillus_spizizenii	Bacillus_spizizenii	Bacillus_tequilensis	Bacillus_spizizenii	Bacillus_spizizenii	Bacillus_subtilis
Bacillus	Bacillus_subtilis	GCF_000009045.1	ASM904v1	Bacillus subtilis subsp. subtilis str. 168	Bacillus_subtilis	Bacillus_subtilis	Bacillus_subtilis	Bacillus_subtilis	Bacillus_subtilis	Bacillus_subtilis
Bacillus	Bacillus_subtilis	GCF_000186745.1	ASM18674v1	Bacillus subtilis BSn5	Bacillus_subtilis	Bacillus_subtilis	Bacillus_tequilensis	Bacillus_subtilis	Bacillus_subtilis	Bacillus_subtilis
Bacillus	Bacillus_subtilis	GCF_000209795.2	ASM20979v2	Bacillus subtilis subsp. natto BEST195	Bacillus_subtilis	Bacillus_subtilis	Bacillus_tequilensis	Bacillus_subtilis	Bacillus_subtilis	Bacillus_subtilis
Bacillus	Bacillus_subtilis	GCF_000227485.1	ASM22748v1	Bacillus subtilis subsp. subtilis str. RO-NN-1	Bacillus_subtilis	Bacillus_subtilis	Bacillus_tequilensis	Bacillus_subtilis	Bacillus_subtilis	Bacillus_subtilis
Bacillus	Bacillus_subtilis	GCF_000259365.1	ASM25936v1	Bacillus sp. JS	Bacillus_subtilis	Bacillus_subtilis	Bacillus_tequilensis	Bacillus_subtilis	Bacillus_subtilis	Bacillus_subtilis
Bacillus	Bacillus_subtilis	GCF_000293765.1	ASM29376v1	Bacillus subtilis QB928	Bacillus_subtilis	Bacillus_subtilis	Bacillus_tequilensis	Bacillus_subtilis	Bacillus_subtilis	Bacillus_subtilis
Bacillus	Bacillus_subtilis	GCF_000321395.1	ASM32139v1	Bacillus subtilis subsp. subtilis str. BSP1	Bacillus_subtilis	Bacillus_subtilis	Bacillus_subtilis	Bacillus_subtilis	Bacillus_subtilis	Bacillus_subtilis
Bacillus	Bacillus_subtilis	GCF_000338735.1	ASM33873v1	Bacillus subtilis XF-1	Bacillus_subtilis	Bacillus_subtilis	Bacillus_subtilis	Bacillus_subtilis	Bacillus_halotolerans	Bacillus_subtilis
Bacillus	Bacillus_subtilis	GCF_000344745.1	ASM34474v1	Bacillus subtilis subsp. subtilis 6051-HGW	Bacillus_subtilis	Bacillus_subtilis	Bacillus_subtilis	Bacillus_subtilis	Bacillus_subtilis	Bacillus_subtilis
Bacillus	Bacillus_subtilis	GCF_000349795.1	ASM34979v1	Bacillus subtilis subsp. subtilis str. BAB-1	Bacillus_subtilis	Bacillus_subtilis	Bacillus_subtilis	Bacillus_subtilis	Bacillus_subtilis	Bacillus_subtilis
Bacillus	Bacillus_subtilis	GCF_000497485.1	ASM49748v1	Bacillus subtilis PY79	Bacillus_subtilis	Bacillus_subtilis	Bacillus_tequilensis	Bacillus_subtilis	Bacillus_subtilis	Bacillus_subtilis
Bacillus	Bacillus_subtilis	GCF_000523045.1	ASM52304v1	Bacillus subtilis BEST7003	Bacillus_subtilis	Bacillus_subtilis	Bacillus_subtilis	Bacillus_subtilis	Bacillus_velezensis	Bacillus_subtilis
Bacillus	Bacillus_subtilis	GCF_000699465.1	ASM69946v1	Bacillus subtilis subsp. subtilis str. JH642 substr. AG174	Bacillus_subtilis	Bacillus_subtilis	Bacillus_subtilis	Bacillus_subtilis	Bacillus_subtilis	Bacillus_altitudinis
Bacillus	Bacillus_subtilis	GCF_000699525.1	ASM69952v1	Bacillus subtilis subsp. subtilis str. AG1839	Bacillus_subtilis	Bacillus_subtilis	Bacillus_tequilensis	Bacillus_subtilis	Bacillus_subtilis	Bacillus_subtilis
Bacillus	Bacillus_subtilis	GCF_000706705.1	ASM70670v1	Bacillus subtilis subsp. subtilis str. OH 131.1	Bacillus_subtilis	Bacillus_subtilis	Bacillus_subtilis	Bacillus_subtilis	Bacillus_subtilis	Bacillus_subtilis
Bacillus	Bacillus_subtilis	GCF_000737405.1	ASM73740v1	Bacillus subtilis TO-A	Bacillus_subtilis	Bacillus_subtilis	Bacillus_tequilensis	Bacillus_subtilis	Bacillus_subtilis	Bacillus_subtilis
Bacillus	Bacillus_subtilis	GCF_000782835.1	ASM78283v1	Bacillus subtilis	Bacillus_subtilis	Bacillus_subtilis	Bacillus_tequilensis	Bacillus_subtilis	Bacillus_subtilis	Bacillus_subtilis
Bacillus	Bacillus_subtilis	GCF_000789275.1	ASM78927v1	Bacillus subtilis subsp. subtilis str. 168	Bacillus_subtilis	Bacillus_subtilis	Bacillus_subtilis	Bacillus_subtilis	Bacillus_subtilis	Bacillus_subtilis
Bacillus	Bacillus_subtilis	GCF_000789295.1	ASM78929v1	Bacillus subtilis	Bacillus_subtilis	Bacillus_subtilis	Bacillus_tequilensis	Bacillus_subtilis	Bacillus_subtilis	Bacillus_subtilis
Bacillus	Bacillus_subtilis	GCF_000827065.1	ASM82706v1	Bacillus subtilis subsp. subtilis	Bacillus_subtilis	Bacillus_subtilis	Bacillus_subtilis	Bacillus_subtilis	Bacillus_subtilis	Bacillus_subtilis
Bacillus	Bacillus_subtilis	GCF_000877815.1	ASM87781v1	Bacillus sp. YP1	Bacillus_subtilis	Bacillus_subtilis	Bacillus_tequilensis	Bacillus_subtilis	Bacillus_subtilis	Bacillus_subtilis
Bacillus	Bacillus_subtilis	GCF_000952895.1	BS34ACh	Bacillus subtilis	Bacillus_subtilis	Bacillus_subtilis	Bacillus_tequilensis	Bacillus_subtilis	Bacillus_subtilis	Bacillus_subtilis
Bacillus	Bacillus_subtilis	GCF_000953615.1	BS49Ch	Bacillus subtilis	Bacillus_subtilis	Bacillus_subtilis	Bacillus_tequilensis	Bacillus_subtilis	Bacillus_subtilis	Bacillus_subtilis
Bacillus	Bacillus_subtilis	GCF_000971925.1	ASM97192v1	Bacillus subtilis KCTC 1028 = ATCC 6051a	Bacillus_subtilis	Bacillus_subtilis	Bacillus_subtilis	Bacillus_subtilis	Bacillus_subtilis	Bacillus_subtilis
Bacillus	Bacillus_subtilis	GCF_000973605.1	ASM97360v1	Bacillus subtilis HJ5	Bacillus_subtilis	Bacillus_subtilis	Bacillus_tequilensis	Bacillus_subtilis	Bacillus_subtilis	Bacillus_subtilis
Bacillus	Bacillus_subtilis	GCF_000978495.1	ASM97849v1	Bacillus sp. LM 4-2	Bacillus_subtilis	Bacillus_subtilis	Bacillus_subtilis	Bacillus_subtilis	Bacillus_subtilis	Bacillus_subtilis
Bacillus	Bacillus_subtilis	GCF_001015095.1	ASM101509v1	Bacillus subtilis	Bacillus_subtilis	Bacillus_subtilis	Bacillus_tequilensis	Bacillus_subtilis	Bacillus_subtilis	Bacillus_subtilis
Bacillus	Bacillus_subtilis	GCF_001037985.1	ASM103798v1	Bacillus subtilis	Bacillus_subtilis	Bacillus_subtilis	Bacillus_tequilensis	Bacillus_subtilis	Bacillus_subtilis	Bacillus_subtilis
Bacillus	Bacillus_subtilis	GCF_001465815.1	ASM146581v1	Bacillus subtilis subsp. subtilis	Bacillus_subtilis	Bacillus_subtilis	Bacillus_vallismortis	Bacillus_subtilis	Bacillus_subtilis	Bacillus_subtilis
Bacillus	Bacillus_subtilis	GCF_001541905.1	ASM154190v1	Bacillus subtilis subsp. subtilis	Bacillus_subtilis	Bacillus_subtilis	Bacillus_subtilis	Bacillus_subtilis	Bacillus_subtilis	Bacillus_subtilis
Bacillus	Bacillus_subtilis	GCF_001565875.1	ASM156587v1	Bacillus subtilis subsp. natto	Bacillus_subtilis	Bacillus_subtilis	Bacillus_tequilensis	Bacillus_subtilis	Bacillus_subtilis	Bacillus_subtilis
Bacillus	Bacillus_subtilis	GCF_001604995.1	ASM160499v1	Bacillus subtilis	Bacillus_subtilis	Bacillus_subtilis	Bacillus_subtilis	Bacillus_subtilis	Bacillus_subtilis	Bacillus_subtilis
Bacillus	Bacillus_subtilis	GCF_001660525.1	ASM166052v1	Bacillus subtilis subsp. subtilis	Bacillus_subtilis	Bacillus_subtilis	Bacillus_subtilis	Bacillus_subtilis	Bacillus_subtilis	Bacillus_subtilis
Bacillus	Bacillus_subtilis	GCF_001697265.1	ASM169726v1	Bacillus subtilis subsp. subtilis	Bacillus_subtilis	Bacillus_subtilis	Bacillus_tequilensis	Bacillus_subtilis	Bacillus_subtilis	Bacillus_subtilis
Bacillus	Bacillus_subtilis	GCF_001703495.1	ASM170349v1	Bacillus subtilis subsp. subtilis	Bacillus_subtilis	Bacillus_subtilis	Bacillus_subtilis	Bacillus_subtilis	Bacillus_subtilis	Bacillus_subtilis
Bacillus	Bacillus_subtilis	GCF_001704095.1	ASM170409v1	Bacillus subtilis	Bacillus_subtilis	Bacillus_subtilis	Bacillus_tequilensis	Bacillus_subtilis	Bacillus_subtilis	Bacillus_subtilis
Bacillus	Bacillus_subtilis	GCF_001719225.1	ASM171922v1	Bacillus sp. FJAT-14266	Bacillus_subtilis	Bacillus_subtilis	Bacillus_tequilensis	Bacillus_subtilis	Bacillus_subtilis	Bacillus_subtilis
Bacillus	Bacillus_subtilis	GCF_001720505.1	ASM172050v1	Bacillus subtilis	Bacillus_subtilis	Bacillus_subtilis	Bacillus_subtilis	Bacillus_subtilis	Bacillus_subtilis	Bacillus_subtilis
Bacillus	Bacillus_subtilis	GCF_001746575.1	ASM174657v1	Bacillus subtilis	Bacillus_subtilis	Bacillus_subtilis	Bacillus_subtilis	Bacillus_subtilis	Bacillus_subtilis	Bacillus_subtilis
Bacillus	Bacillus_subtilis	GCF_001747445.1	ASM174744v1	Bacillus subtilis	Bacillus_subtilis	Bacillus_subtilis	Bacillus_tequilensis	Bacillus_subtilis	Bacillus_subtilis	Bacillus_subtilis
Bacillus	Bacillus_subtilis	GCF_001808235.1	ASM180823v1	Bacillus subtilis	Bacillus_subtilis	Bacillus_subtilis	Bacillus_subtilis	Bacillus_subtilis	Bacillus_subtilis	Bacillus_subtilis
Bacillus	Bacillus_subtilis	GCF_001890405.1	ASM189040v1	Bacillus subtilis	Bacillus_subtilis	Bacillus_subtilis	Bacillus_tequilensis	Bacillus_subtilis	Bacillus_subtilis	Bacillus_subtilis
Bacillus	Bacillus_subtilis	GCF_001902555.1	ASM190255v1	Bacillus subtilis	Bacillus_subtilis	Bacillus_subtilis	Bacillus_subtilis	Bacillus_subtilis	Bacillus_subtilis	Bacillus_subtilis
Bacillus	Bacillus_subtilis	GCF_002055965.1	ASM205596v1	Bacillus subtilis	Bacillus_subtilis	Bacillus_subtilis	Bacillus_tequilensis	Bacillus_subtilis	Bacillus_subtilis	Bacillus_subtilis
Bacillus	Bacillus_subtilis	GCF_002072735.1	ASM207273v1	Bacillus subtilis	Bacillus_subtilis	Bacillus_subtilis	Bacillus_tequilensis	Bacillus_subtilis	Bacillus_subtilis	Bacillus_subtilis
Bacillus	Bacillus_subtilis	GCF_002096095.1	ASM209609v1	Bacillus subtilis	Bacillus_subtilis	Bacillus_subtilis	Bacillus_inaquosorum	Bacillus_subtilis	Bacillus_subtilis	Bacillus_subtilis
Bacillus	Bacillus_subtilis	GCF_002142595.1	ASM214259v1	Bacillus subtilis	Bacillus_subtilis	Bacillus_subtilis	Bacillus_subtilis	Bacillus_subtilis	Bacillus_subtilis	Bacillus_subtilis
Bacillus	Bacillus_subtilis	GCF_002173615.1	ASM217361v1	Bacillus subtilis subsp. subtilis	Bacillus_subtilis	Bacillus_subtilis	Bacillus_tequilensis	Bacillus_subtilis	Bacillus_subtilis	Bacillus_subtilis
Bacillus	Bacillus_subtilis	GCF_002173695.1	ASM217369v1	Bacillus subtilis subsp. subtilis	Bacillus_subtilis	Bacillus_subtilis	Bacillus_subtilis	Bacillus_subtilis	Bacillus_subtilis	Bacillus_subtilis
Bacillus	Bacillus_subtilis	GCF_002173715.1	ASM217371v1	Bacillus subtilis subsp. subtilis	Bacillus_subtilis	Bacillus_subtilis	Bacillus_tequilensis	Bacillus_subtilis	Bacillus_subtilis	Bacillus_subtilis
Bacillus	Bacillus_subtilis	GCF_002201875.1	ASM220187v1	Bacillus sp. MD-5	Bacillus_subtilis	Bacillus_spizizenii	Bacillus_tequilensis	Bacillus_subtilis	Bacillus_subtilis	Bacillus_subtilis
Bacillus	Bacillus_subtilis	GCF_002201955.1	ASM220195v1	Bacillus subtilis subsp. subtilis	Bacillus_subtilis	Bacillus_subtilis	Bacillus_tequilensis	Bacillus_subtilis	Bacillus_subtilis	Bacillus_subtilis
Bacillus	Bacillus_subtilis	GCF_002201995.1	ASM220199v1	Bacillus subtilis subsp. subtilis	Bacillus_subtilis	Bacillus_subtilis	Bacillus_tequilensis	Bacillus_subtilis	Bacillus_subtilis	Bacillus_subtilis
Bacillus	Bacillus_subtilis	GCF_002202035.1	ASM220203v1	Bacillus subtilis subsp. subtilis	Bacillus_subtilis	Bacillus_subtilis	Bacillus_subtilis	Bacillus_subtilis	Bacillus_subtilis	Bacillus_subtilis
Bacillus	Bacillus_subtilis	GCF_002202055.1	ASM220205v1	Bacillus subtilis	Bacillus_subtilis	Bacillus_subtilis	Bacillus_tequilensis	Bacillus_subtilis	Bacillus_subtilis	Bacillus_subtilis
Bacillus	Bacillus_subtilis	GCF_002216085.1	ASM221608v1	Bacillus subtilis	Bacillus_subtilis	Bacillus_subtilis	Bacillus_vallismortis	Bacillus_subtilis	Bacillus_halotolerans	Bacillus_velezensis
Bacillus	Bacillus_subtilis	GCF_002269175.1	ASM226917v1	Bacillus subtilis	Bacillus_subtilis	Bacillus_subtilis	Bacillus_tequilensis	Bacillus_subtilis	Bacillus_subtilis	Bacillus_subtilis
Bacillus	Bacillus_subtilis	GCF_002269195.1	ASM226919v1	Bacillus subtilis	Bacillus_subtilis	Bacillus_subtilis	Bacillus_tequilensis	Bacillus_subtilis	Bacillus_subtilis	Bacillus_subtilis
Bacillus	Bacillus_subtilis	GCF_002290305.1	ASM229030v1	Bacillus subtilis	Bacillus_subtilis	Bacillus_subtilis	Bacillus_subtilis	Bacillus_subtilis	Bacillus_subtilis	Bacillus_subtilis
Bacillus	Bacillus_subtilis	GCF_002893805.1	ASM289380v1	Bacillus subtilis	Bacillus_subtilis	Bacillus_subtilis	Bacillus_subtilis	Bacillus_subtilis	Bacillus_subtilis	Bacillus_subtilis
Bacillus	Bacillus_subtilis	GCF_002982175.1	ASM298217v1	Bacillus subtilis	Bacillus_subtilis	Bacillus_subtilis	Bacillus_subtilis	Bacillus_subtilis	Bacillus_subtilis	Bacillus_subtilis
Bacillus	Bacillus_subtilis	GCF_003148355.1	ASM314835v2	Bacillus subtilis	Bacillus_subtilis	Bacillus_subtilis	Bacillus_tequilensis	Bacillus_subtilis	Bacillus_subtilis	Bacillus_subtilis
Bacillus	Bacillus_subtilis	GCF_003184225.1	ASM318422v1	Bacillus subtilis	Bacillus_subtilis	Bacillus_subtilis	Bacillus_spizizenii	Bacillus_subtilis	Bacillus_subtilis	Bacillus_spizizenii
Bacillus	Bacillus_subtilis	GCF_003330965.1	ASM333096v1	Bacillus sp. DM2	Bacillus_subtilis	Bacillus_subtilis	Bacillus_tequilensis	Bacillus_subtilis	Bacillus_subtilis	Bacillus_subtilis
Bacillus	Bacillus_subtilis	GCF_003610955.1	ASM361095v1	Bacillus subtilis	Bacillus_subtilis	Bacillus_subtilis	Bacillus_tequilensis	Bacillus_subtilis	Bacillus_subtilis	Bacillus_subtilis
Bacillus	Bacillus_subtilis	GCF_003665195.1	ASM366519v1	Bacillus subtilis subsp. subtilis	Bacillus_subtilis	Bacillus_subtilis	Bacillus_tequilensis	Bacillus_subtilis	Bacillus_subtilis	Bacillus_subtilis
Bacillus	Bacillus_subtilis	GCF_003665215.1	ASM366521v1	Bacillus subtilis subsp. subtilis	Bacillus_subtilis	Bacillus_subtilis	Bacillus_tequilensis	Bacillus_subtilis	Bacillus_subtilis	Bacillus_subtilis
Bacillus	Bacillus_subtilis	GCF_003665235.1	ASM366523v1	Bacillus subtilis subsp. subtilis	Bacillus_subtilis	Bacillus_subtilis	Bacillus_inaquosorum	Bacillus_subtilis	Bacillus_subtilis	Bacillus_subtilis
Bacillus	Bacillus_subtilis	GCF_003665255.1	ASM366525v1	Bacillus subtilis subsp. subtilis	Bacillus_subtilis	Bacillus_subtilis	Bacillus_tequilensis	Bacillus_subtilis	Bacillus_subtilis	Bacillus_subtilis
Bacillus	Bacillus_subtilis	GCF_003665275.1	ASM366527v1	Bacillus subtilis subsp. subtilis	Bacillus_subtilis	Bacillus_subtilis	Bacillus_subtilis	Bacillus_subtilis	Bacillus_subtilis	Bacillus_subtilis
Bacillus	Bacillus_subtilis	GCF_003665295.1	ASM366529v1	Bacillus subtilis subsp. subtilis	Bacillus_subtilis	Bacillus_subtilis	Bacillus_inaquosorum	Bacillus_subtilis	Bacillus_subtilis	Bacillus_subtilis
Bacillus	Bacillus_subtilis	GCF_003665315.1	ASM366531v1	Bacillus subtilis subsp. subtilis	Bacillus_subtilis	Bacillus_subtilis	Bacillus_tequilensis	Bacillus_subtilis	Bacillus_subtilis	Bacillus_subtilis
Bacillus	Bacillus_subtilis	GCF_003665335.1	ASM366533v1	Bacillus subtilis subsp. subtilis	Bacillus_subtilis	Bacillus_subtilis	Bacillus_tequilensis	Bacillus_subtilis	Bacillus_subtilis	Bacillus_subtilis
Bacillus	Bacillus_subtilis	GCF_003665355.1	ASM366535v1	Bacillus subtilis subsp. subtilis	Bacillus_subtilis	Bacillus_subtilis	Bacillus_tequilensis	Bacillus_subtilis	Bacillus_subtilis	Bacillus_subtilis
Bacillus	Bacillus_subtilis	GCF_003665395.1	ASM366539v1	Bacillus subtilis subsp. subtilis	Bacillus_subtilis	Bacillus_subtilis	Bacillus_tequilensis	Bacillus_subtilis	Bacillus_subtilis	Bacillus_subtilis
Bacillus	Bacillus_subtilis	GCF_004101345.1	ASM410134v1	Bacillus subtilis	Bacillus_subtilis	Bacillus_subtilis	Bacillus_tequilensis	Bacillus_subtilis	Bacillus_subtilis	Bacillus_subtilis
Bacillus	Bacillus_subtilis	GCF_004101365.1	ASM410136v1	Bacillus subtilis	Bacillus_subtilis	Bacillus_subtilis	Bacillus_tequilensis	Bacillus_subtilis	Bacillus_subtilis	Bacillus_subtilis
Bacillus	Bacillus_subtilis	GCF_004101405.1	ASM410140v1	Bacillus subtilis	Bacillus_subtilis	Bacillus_subtilis	Bacillus_subtilis	Bacillus_subtilis	Bacillus_subtilis	Bacillus_subtilis
Bacillus	Bacillus_subtilis	GCF_004101425.1	ASM410142v1	Bacillus subtilis	Bacillus_subtilis	Bacillus_subtilis	Bacillus_tequilensis	Bacillus_subtilis	Bacillus_subtilis	Bacillus_subtilis
Bacillus	Bacillus_subtilis	GCF_004101445.1	ASM410144v1	Bacillus subtilis	Bacillus_subtilis	Bacillus_subtilis	Bacillus_tequilensis	Bacillus_subtilis	Bacillus_subtilis	Bacillus_subtilis
Bacillus	Bacillus_subtilis	GCF_004101465.1	ASM410146v1	Bacillus subtilis	Bacillus_subtilis	Bacillus_subtilis	Bacillus_tequilensis	Bacillus_subtilis	Bacillus_subtilis	Bacillus_subtilis
Bacillus	Bacillus_subtilis	GCF_004101485.1	ASM410148v1	Bacillus subtilis	Bacillus_subtilis	Bacillus_subtilis	Bacillus_tequilensis	Bacillus_subtilis	Bacillus_subtilis	Bacillus_subtilis
Bacillus	Bacillus_subtilis	GCF_004101565.1	ASM410156v1	Bacillus subtilis	Bacillus_subtilis	Bacillus_subtilis	Bacillus_tequilensis	Bacillus_subtilis	Bacillus_subtilis	Bacillus_subtilis
Bacillus	Bacillus_subtilis	GCF_004101945.1	ASM410194v1	Bacillus subtilis	Bacillus_subtilis	Bacillus_subtilis	Bacillus_tequilensis	Bacillus_subtilis	Bacillus_subtilis	Bacillus_subtilis
Bacillus	Bacillus_subtilis	GCF_004103535.1	ASM410353v1	Bacillus subtilis	Bacillus_subtilis	Bacillus_subtilis	Bacillus_tequilensis	Bacillus_subtilis	Bacillus_subtilis	Bacillus_subtilis
Bacillus	Bacillus_subtilis	GCF_004103555.1	ASM410355v1	Bacillus subtilis	Bacillus_subtilis	Bacillus_subtilis	Bacillus_tequilensis	Bacillus_subtilis	Bacillus_subtilis	Bacillus_subtilis
Bacillus	Bacillus_subtilis	GCF_004103595.1	ASM410359v1	Bacillus subtilis	Bacillus_subtilis	Bacillus_subtilis	Bacillus_subtilis	Bacillus_subtilis	Bacillus_subtilis	Bacillus_subtilis
Bacillus	Bacillus_subtilis	GCF_004103875.1	ASM410387v1	Bacillus sp. WR11	Bacillus_subtilis	Bacillus_subtilis	Bacillus_tequilensis	Bacillus_subtilis	Bacillus_subtilis	Bacillus_subtilis
Bacillus	Bacillus_subtilis	GCF_004119535.1	ASM411953v1	Bacillus subtilis	Bacillus_subtilis	Bacillus_subtilis	Bacillus_subtilis	Bacillus_subtilis	Bacillus_subtilis	Bacillus_subtilis
Bacillus	Bacillus_subtilis	GCF_004119555.1	ASM411955v1	Bacillus subtilis	Bacillus_subtilis	Bacillus_subtilis	Bacillus_inaquosorum	Bacillus_subtilis	Bacillus_subtilis	Bacillus_subtilis
Bacillus	Bacillus_subtilis	GCF_004119595.1	ASM411959v1	Bacillus subtilis	Bacillus_subtilis	Bacillus_subtilis	Bacillus_tequilensis	Bacillus_subtilis	Bacillus_subtilis	Bacillus_subtilis
Bacillus	Bacillus_subtilis	GCF_004119615.1	ASM411961v1	Bacillus subtilis	Bacillus_subtilis	Bacillus_subtilis	Bacillus_tequilensis	Bacillus_subtilis	Bacillus_subtilis	Bacillus_subtilis
Bacillus	Bacillus_subtilis	GCF_004119635.1	ASM411963v1	Bacillus subtilis	Bacillus_subtilis	Bacillus_subtilis	Bacillus_tequilensis	Bacillus_subtilis	Bacillus_subtilis	Bacillus_subtilis
Bacillus	Bacillus_subtilis	GCF_004119655.1	ASM411965v1	Bacillus subtilis	Bacillus_subtilis	Bacillus_subtilis	Bacillus_tequilensis	Bacillus_subtilis	Bacillus_subtilis	Bacillus_subtilis
Bacillus	Bacillus_subtilis	GCF_004119675.1	ASM411967v1	Bacillus subtilis	Bacillus_subtilis	Bacillus_subtilis	Bacillus_tequilensis	Bacillus_subtilis	Bacillus_subtilis	Bacillus_subtilis
Bacillus	Bacillus_subtilis	GCF_004119695.1	ASM411969v1	Bacillus subtilis	Bacillus_subtilis	Bacillus_subtilis	Bacillus_tequilensis	Bacillus_subtilis	Bacillus_subtilis	Bacillus_subtilis
Bacillus	Bacillus_subtilis	GCF_004119715.1	ASM411971v1	Bacillus subtilis	Bacillus_subtilis	Bacillus_subtilis	Bacillus_tequilensis	Bacillus_subtilis	Bacillus_subtilis	Bacillus_subtilis
Bacillus	Bacillus_subtilis	GCF_004119775.1	ASM411977v1	Bacillus subtilis	Bacillus_subtilis	Bacillus_subtilis	Bacillus_subtilis	Bacillus_subtilis	Bacillus_subtilis	Bacillus_subtilis
Bacillus	Bacillus_subtilis	GCF_004119815.1	ASM411981v1	Bacillus subtilis	Bacillus_subtilis	Bacillus_inaquosorum	Bacillus_spizizenii	Bacillus_subtilis	Bacillus_subtilis	Bacillus_subtilis
Bacillus	Bacillus_subtilis	GCF_004119835.1	ASM411983v1	Bacillus subtilis	Bacillus_subtilis	Bacillus_subtilis	Bacillus_subtilis	Bacillus_subtilis	Bacillus_subtilis	Bacillus_subtilis
Bacillus	Bacillus_subtilis	GCF_004119875.1	ASM411987v1	Bacillus subtilis	Bacillus_subtilis	Bacillus_subtilis	Bacillus_inaquosorum	Bacillus_subtilis	Bacillus_subtilis	Bacillus_subtilis
Bacillus	Bacillus_subtilis	GCF_004328925.1	ASM432892v1	Bacillus subtilis subsp. subtilis	Bacillus_subtilis	Bacillus_subtilis	Bacillus_tequilensis	Bacillus_subtilis	Bacillus_subtilis	Bacillus_subtilis
Bacillus	Bacillus_subtilis	GCF_005160425.1	ASM516042v1	Bacillus subtilis	Bacillus_subtilis	Bacillus_subtilis	Bacillus_subtilis	Bacillus_subtilis	Bacillus_subtilis	Bacillus_vallismortis
Bacillus	Bacillus_subtilis	GCF_005234095.1	ASM523409v1	Bacillus subtilis	Bacillus_subtilis	Bacillus_subtilis	Bacillus_tequilensis	Bacillus_subtilis	Bacillus_subtilis	Bacillus_subtilis
Bacillus	Bacillus_subtilis	GCF_005849145.1	ASM584914v1	Bacillus subtilis	Bacillus_subtilis	Bacillus_subtilis	Bacillus_tequilensis	Bacillus_subtilis	Bacillus_subtilis	Bacillus_subtilis
Bacillus	Bacillus_subtilis	GCF_005937795.2	ASM593779v2	Bacillus sp. KBS0812	Bacillus_subtilis	Bacillus_subtilis	Bacillus_tequilensis	Bacillus_subtilis	Bacillus_subtilis	Bacillus_subtilis
Bacillus	Bacillus_subtilis	GCF_006088795.1	ASM608879v1	Bacillus subtilis subsp. subtilis NCIB 3610 = ATCC 6051 = DSM 10	Bacillus_subtilis	Bacillus_subtilis	Bacillus_tequilensis	Bacillus_subtilis	Bacillus_subtilis	Bacillus_subtilis
Bacillus	Bacillus_subtilis	GCF_006165085.1	ASM616508v1	Bacillus subtilis	Bacillus_subtilis	Bacillus_subtilis	Bacillus_tequilensis	Bacillus_subtilis	Bacillus_subtilis	Bacillus_subtilis
Bacillus	Bacillus_subtilis	GCF_006741845.1	ASM674184v1	Bacillus subtilis subsp. subtilis	Bacillus_subtilis	Bacillus_subtilis	Bacillus_subtilis	Bacillus_subtilis	Bacillus_subtilis	Bacillus_subtilis
Bacillus	Bacillus_subtilis	GCF_008831405.1	ASM883140v1	Bacillus subtilis	Bacillus_subtilis	Bacillus_subtilis	Bacillus_tequilensis	Bacillus_subtilis	Bacillus_vallismortis	Bacillus_subtilis
Bacillus	Bacillus_subtilis	GCF_009363835.1	ASM936383v1	Bacillus subtilis	Bacillus_subtilis	Bacillus_subtilis	Bacillus_subtilis	Bacillus_subtilis	Bacillus_subtilis	Bacillus_subtilis
Bacillus	Bacillus_subtilis	GCF_009497795.1	ASM949779v1	Bacillus subtilis	Bacillus_subtilis	Bacillus_subtilis	Bacillus_tequilensis	Bacillus_subtilis	Bacillus_subtilis	Bacillus_subtilis
Bacillus	Bacillus_subtilis	GCF_009497815.1	ASM949781v1	Bacillus subtilis	Bacillus_subtilis	Bacillus_subtilis	Bacillus_tequilensis	Bacillus_subtilis	Bacillus_subtilis	Bacillus_subtilis
Bacillus	Bacillus_subtilis	GCF_009662155.1	ASM966215v1	Bacillus subtilis	Bacillus_subtilis	Bacillus_subtilis	Bacillus_tequilensis	Bacillus_subtilis	Bacillus_subtilis	Bacillus_subtilis
Bacillus	Bacillus_subtilis	GCF_009662175.1	ASM966217v1	Bacillus subtilis	Bacillus_subtilis	Bacillus_subtilis	Bacillus_tequilensis	Bacillus_subtilis	Bacillus_subtilis	Bacillus_subtilis
Bacillus	Bacillus_subtilis	GCF_009662195.1	ASM966219v1	Bacillus subtilis	Bacillus_subtilis	Bacillus_subtilis	Bacillus_tequilensis	Bacillus_subtilis	Bacillus_subtilis	Bacillus_subtilis
Bacillus	Bacillus_subtilis	GCF_009662215.1	ASM966221v1	Bacillus subtilis	Bacillus_subtilis	Bacillus_subtilis	Bacillus_inaquosorum	Bacillus_subtilis	Bacillus_subtilis	Bacillus_subtilis
Bacillus	Bacillus_subtilis	GCF_009662235.1	ASM966223v1	Bacillus subtilis	Bacillus_subtilis	Bacillus_subtilis	Bacillus_tequilensis	Bacillus_subtilis	Bacillus_subtilis	Bacillus_subtilis
Bacillus	Bacillus_subtilis	GCF_009662255.1	ASM966225v1	Bacillus subtilis	Bacillus_subtilis	Bacillus_subtilis	Bacillus_subtilis	Bacillus_subtilis	Bacillus_velezensis	Bacillus_subtilis
Bacillus	Bacillus_subtilis	GCF_009662275.1	ASM966227v1	Bacillus subtilis	Bacillus_subtilis	Bacillus_subtilis	Bacillus_tequilensis	Bacillus_subtilis	Bacillus_subtilis	Bacillus_subtilis
Bacillus	Bacillus_subtilis	GCF_009662335.1	ASM966233v1	Bacillus subtilis	Bacillus_subtilis	Bacillus_subtilis	Bacillus_tequilensis	Bacillus_subtilis	Bacillus_subtilis	Bacillus_subtilis
Bacillus	Bacillus_subtilis	GCF_009662355.1	ASM966235v1	Bacillus subtilis	Bacillus_subtilis	Bacillus_subtilis	Bacillus_tequilensis	Bacillus_subtilis	Bacillus_subtilis	Bacillus_subtilis
Bacillus	Bacillus_subtilis	GCF_009662375.1	ASM966237v1	Bacillus subtilis	Bacillus_subtilis	Bacillus_subtilis	Bacillus_tequilensis	Bacillus_subtilis	Bacillus_subtilis	Bacillus_subtilis
Bacillus	Bacillus_subtilis	GCF_009662415.1	ASM966241v1	Bacillus subtilis	Bacillus_subtilis	Bacillus_subtilis	Bacillus_tequilensis	Bacillus_subtilis	Bacillus_subtilis	Bacillus_subtilis
Bacillus	Bacillus_subtilis	GCF_009662435.1	ASM966243v1	Bacillus subtilis	Bacillus_subtilis	Bacillus_subtilis	Bacillus_tequilensis	Bacillus_subtilis	Bacillus_subtilis	Bacillus_subtilis
Bacillus	Bacillus_subtilis	GCF_009662455.1	ASM966245v1	Bacillus subtilis	Bacillus_subtilis	Bacillus_subtilis	Bacillus_tequilensis	Bacillus_subtilis	Bacillus_subtilis	Bacillus_subtilis
Bacillus	Bacillus_subtilis	GCF_009665145.1	ASM966514v2	Bacillus subtilis	Bacillus_subtilis	Bacillus_subtilis	Bacillus_inaquosorum	Bacillus_subtilis	Bacillus_subtilis	Bacillus_subtilis
Bacillus	Bacillus_subtilis	GCF_009857115.1	ASM985711v1	Bacillus subtilis	Bacillus_subtilis	Bacillus_subtilis	Bacillus_tequilensis	Bacillus_subtilis	Bacillus_subtilis	Bacillus_subtilis
Bacillus	Bacillus_subtilis	GCF_009866865.1	ASM986686v1	Bacillus subtilis	Bacillus_subtilis	Bacillus_subtilis	Bacillus_tequilensis	Bacillus_subtilis	Bacillus_subtilis	Bacillus_subtilis
Bacillus	Bacillus_subtilis	GCF_009884005.1	ASM988400v1	Bacillus subtilis	Bacillus_subtilis	Bacillus_subtilis	Bacillus_tequilensis	Bacillus_subtilis	Bacillus_subtilis	Bacillus_subtilis
Bacillus	Bacillus_subtilis	GCF_009913255.1	ASM991325v1	Bacillus subtilis	Bacillus_subtilis	Bacillus_subtilis	Bacillus_tequilensis	Bacillus_subtilis	Bacillus_velezensis	Bacillus_subtilis
Bacillus	Bacillus_subtilis	GCF_009913275.1	ASM991327v1	Bacillus subtilis	Bacillus_subtilis	Bacillus_subtilis	Bacillus_subtilis	Bacillus_subtilis	Bacillus_subtilis	Bacillus_subtilis
Bacillus	Bacillus_subtilis	GCF_009913395.1	ASM991339v1	Bacillus subtilis	Bacillus_subtilis	Bacillus_subtilis	Bacillus_tequilensis	Bacillus_subtilis	Bacillus_subtilis	Bacillus_subtilis
Bacillus	Bacillus_subtilis	GCF_009913515.1	ASM991351v1	Bacillus subtilis	Bacillus_subtilis	Bacillus_subtilis	Bacillus_tequilensis	Bacillus_subtilis	Bacillus_subtilis	Bacillus_subtilis
Bacillus	Bacillus_subtilis	GCF_009913535.1	ASM991353v1	Bacillus subtilis	Bacillus_subtilis	Bacillus_subtilis	Bacillus_tequilensis	Bacillus_subtilis	Bacillus_velezensis	Bacillus_subtilis
Bacillus	Bacillus_subtilis	GCF_009913555.1	ASM991355v1	Bacillus subtilis	Bacillus_subtilis	Bacillus_subtilis	Bacillus_tequilensis	Bacillus_subtilis	Bacillus_subtilis	Bacillus_subtilis
Bacillus	Bacillus_subtilis	GCF_009913575.1	ASM991357v1	Bacillus subtilis	Bacillus_subtilis	Bacillus_subtilis	Bacillus_tequilensis	Bacillus_subtilis	Bacillus_subtilis	Bacillus_subtilis
Bacillus	Bacillus_subtilis	GCF_009913595.1	ASM991359v1	Bacillus subtilis	Bacillus_subtilis	Bacillus_subtilis	Bacillus_tequilensis	Bacillus_subtilis	Bacillus_subtilis	Bacillus_subtilis
Bacillus	Bacillus_subtilis	GCF_009914155.1	ASM991415v1	Bacillus subtilis	Bacillus_subtilis	Bacillus_subtilis	Bacillus_subtilis	Bacillus_subtilis	Bacillus_subtilis	Bacillus_subtilis
Bacillus	Bacillus_subtilis	GCF_012030675.1	ASM1203067v1	Bacillus subtilis subsp. subtilis str. SMY	Bacillus_subtilis	Bacillus_subtilis	Bacillus_tequilensis	Bacillus_subtilis	Bacillus_subtilis	Bacillus_subtilis
Bacillus	Bacillus_subtilis	GCF_012648205.1	ASM1264820v1	Bacillus subtilis subsp. subtilis	Bacillus_subtilis	Bacillus_subtilis	Bacillus_tequilensis	Bacillus_subtilis	Bacillus_subtilis	Bacillus_subtilis
Bacillus	Bacillus_subtilis	GCF_012648345.1	ASM1264834v1	Bacillus subtilis subsp. subtilis	Bacillus_subtilis	Bacillus_subtilis	Bacillus_tequilensis	Bacillus_subtilis	Bacillus_subtilis	Bacillus_subtilis
Bacillus	Bacillus_subtilis	GCF_012931705.2	ASM1293170v2	Bacillus subtilis subsp. subtilis str. 168	Bacillus_subtilis	Bacillus_subtilis	Bacillus_subtilis	Bacillus_subtilis	Bacillus_subtilis	Bacillus_subtilis
Bacillus	Bacillus_subtilis	GCF_013009385.1	ASM1300938v1	Bacillus subtilis subsp. subtilis str. 168	Bacillus_subtilis	Bacillus_subtilis	Bacillus_subtilis	Bacillus_subtilis	Bacillus_subtilis	Bacillus_subtilis
Bacillus	Bacillus_subtilis	GCF_013285325.1	ASM1328532v1	Bacillus subtilis	Bacillus_subtilis	Bacillus_subtilis	Bacillus_tequilensis	Bacillus_subtilis	Bacillus_subtilis	Bacillus_subtilis
Bacillus	Bacillus_subtilis	GCF_013388335.1	ASM1338833v1	Bacillus subtilis	Bacillus_subtilis	Bacillus_subtilis	Bacillus_subtilis	Bacillus_subtilis	Bacillus_subtilis	Bacillus_subtilis
Bacillus	Bacillus_subtilis	GCF_014171535.1	ASM1417153v1	Bacillus subtilis	Bacillus_subtilis	Bacillus_subtilis	Bacillus_tequilensis	Bacillus_subtilis	Bacillus_subtilis	Bacillus_subtilis
Bacillus	Bacillus_subtilis	GCF_014298115.1	ASM1429811v1	Bacillus subtilis subsp. subtilis	Bacillus_subtilis	Bacillus_subtilis	Bacillus_tequilensis	Bacillus_subtilis	Bacillus_subtilis	Bacillus_subtilis
Bacillus	Bacillus_subtilis	GCF_014879275.1	ASM1487927v1	Bacillus subtilis	Bacillus_subtilis	Bacillus_subtilis	Bacillus_inaquosorum	Bacillus_subtilis	Bacillus_subtilis	Bacillus_subtilis
Bacillus	Bacillus_subtilis	GCF_014961985.1	ASM1496198v1	Bacillus subtilis subsp. subtilis	Bacillus_subtilis	Bacillus_subtilis	Bacillus_tequilensis	Bacillus_subtilis	Bacillus_subtilis	Bacillus_subtilis
Bacillus	Bacillus_subtilis	GCF_015535655.1	ASM1553565v1	Bacillus subtilis	Bacillus_subtilis	Bacillus_subtilis	Bacillus_subtilis	Bacillus_subtilis	Bacillus_subtilis	Bacillus_subtilis
Bacillus	Bacillus_subtilis	GCF_015602625.1	ASM1560262v1	Bacillus subtilis	Bacillus_subtilis	Bacillus_subtilis	Bacillus_tequilensis	Bacillus_subtilis	Bacillus_subtilis	Bacillus_subtilis
Bacillus	Bacillus_subtilis	GCF_015654205.1	ASM1565420v1	Bacillus subtilis	Bacillus_subtilis	Bacillus_subtilis	Bacillus_subtilis	Bacillus_subtilis	Bacillus_subtilis	Bacillus_subtilis
Bacillus	Bacillus_subtilis	GCF_016065415.1	ASM1606541v1	Bacillus subtilis	Bacillus_subtilis	Bacillus_subtilis	Bacillus_tequilensis	Bacillus_subtilis	Bacillus_subtilis	Bacillus_subtilis
Bacillus	Bacillus_subtilis	GCF_016894165.1	ASM1689416v1	Bacillus subtilis	Bacillus_subtilis	Bacillus_subtilis	Bacillus_tequilensis	Bacillus_subtilis	Bacillus_subtilis	Bacillus_subtilis
Bacillus	Bacillus_subtilis	GCF_016924995.1	ASM1692499v1	Bacillus sp. LJBS06	Bacillus_subtilis	Bacillus_subtilis	Bacillus_subtilis	Bacillus_subtilis	Bacillus_subtilis	Bacillus_subtilis
Bacillus	Bacillus_subtilis	GCF_017753785.1	ASM1775378v1	Bacillus subtilis	Bacillus_subtilis	Bacillus_subtilis	Bacillus_tequilensis	Bacillus_subtilis	Bacillus_subtilis	Bacillus_subtilis
Bacillus	Bacillus_subtilis	GCF_018394175.1	ASM1839417v1	Bacillus subtilis	Bacillus_subtilis	Bacillus_subtilis	Bacillus_vallismortis	Bacillus_subtilis	Bacillus_subtilis	Bacillus_subtilis
Bacillus	Bacillus_subtilis	GCF_018454405.1	ASM1845440v1	Bacillus subtilis subsp. subtilis	Bacillus_subtilis	Bacillus_subtilis	Bacillus_subtilis	Bacillus_subtilis	Bacillus_subtilis	Bacillus_subtilis
Bacillus	Bacillus_subtilis	GCF_018884165.1	ASM1888416v1	Bacillus subtilis	Bacillus_subtilis	Bacillus_subtilis	Bacillus_subtilis	Bacillus_subtilis	Bacillus_subtilis	Bacillus_subtilis
Bacillus	Bacillus_subtilis	GCF_018986855.1	ASM1898685v1	Bacillus subtilis subsp. subtilis	Bacillus_subtilis	Bacillus_subtilis	Bacillus_subtilis	Bacillus_subtilis	Bacillus_subtilis	Bacillus_subtilis
Bacillus	Bacillus_subtilis	GCF_019334685.1	ASM1933468v1	Bacillus sp. LJBS17	Bacillus_subtilis	Bacillus_subtilis	Bacillus_tequilensis	Bacillus_subtilis	Bacillus_subtilis	Bacillus_subtilis
Bacillus	Bacillus_subtilis	GCF_019464335.1	ASM1946433v1	Bacillus subtilis	Bacillus_subtilis	Bacillus_subtilis	Bacillus_tequilensis	Bacillus_subtilis	Bacillus_subtilis	Bacillus_subtilis
Bacillus	Bacillus_subtilis	GCF_019599105.1	ASM1959910v1	Bacillus subtilis	Bacillus_subtilis	Bacillus_subtilis	Bacillus_tequilensis	Bacillus_subtilis	Bacillus_subtilis	Bacillus_subtilis
Bacillus	Bacillus_subtilis	GCF_019704335.1	ASM1970433v1	Bacillus subtilis	Bacillus_subtilis	Bacillus_subtilis	Bacillus_subtilis	Bacillus_subtilis	Bacillus_subtilis	Bacillus_subtilis
Bacillus	Bacillus_subtilis	GCF_019704355.1	ASM1970435v1	Bacillus subtilis	Bacillus_subtilis	Bacillus_subtilis	Bacillus_subtilis	Bacillus_subtilis	Bacillus_velezensis	Bacillus_subtilis
Bacillus	Bacillus_subtilis	GCF_019704375.1	ASM1970437v1	Bacillus subtilis	Bacillus_subtilis	Bacillus_subtilis	Bacillus_tequilensis	Bacillus_subtilis	Bacillus_subtilis	Bacillus_subtilis
Bacillus	Bacillus_subtilis	GCF_019704395.1	ASM1970439v1	Bacillus subtilis	Bacillus_subtilis	Bacillus_subtilis	Bacillus_tequilensis	Bacillus_subtilis	Bacillus_subtilis	Bacillus_subtilis
Bacillus	Bacillus_subtilis	GCF_019704415.1	ASM1970441v1	Bacillus subtilis	Bacillus_subtilis	Bacillus_subtilis	Bacillus_subtilis	Bacillus_subtilis	Bacillus_subtilis	Bacillus_subtilis
Bacillus	Bacillus_subtilis	GCF_019704435.1	ASM1970443v1	Bacillus subtilis	Bacillus_subtilis	Bacillus_subtilis	Bacillus_subtilis	Bacillus_subtilis	Bacillus_subtilis	Bacillus_subtilis
Bacillus	Bacillus_subtilis	GCF_019704455.1	ASM1970445v1	Bacillus subtilis	Bacillus_subtilis	Bacillus_subtilis	Bacillus_tequilensis	Bacillus_subtilis	Bacillus_subtilis	Bacillus_subtilis
Bacillus	Bacillus_subtilis	GCF_019704475.1	ASM1970447v1	Bacillus subtilis	Bacillus_subtilis	Bacillus_subtilis	Bacillus_subtilis	Bacillus_subtilis	Bacillus_subtilis	Bacillus_subtilis
Bacillus	Bacillus_subtilis	GCF_019931715.1	ASM1993171v1	Bacillus subtilis	Bacillus_subtilis	Bacillus_subtilis	Bacillus_subtilis	Bacillus_subtilis	Bacillus_subtilis	Bacillus_subtilis
Bacillus	Bacillus_subtilis	GCF_020311615.1	ASM2031161v1	Bacillus subtilis	Bacillus_subtilis	Bacillus_subtilis	Bacillus_tequilensis	Bacillus_subtilis	Bacillus_subtilis	Bacillus_subtilis
Bacillus	Bacillus_subtilis	GCF_020773035.1	ASM2077303v1	Bacillus subtilis subsp. natto	Bacillus_subtilis	Bacillus_subtilis	Bacillus_tequilensis	Bacillus_subtilis	Bacillus_subtilis	Bacillus_subtilis
Bacillus	Bacillus_subtilis	GCF_020783355.1	ASM2078335v1	Bacillus sp. BC1-43	Bacillus_subtilis	Bacillus_subtilis	Bacillus_tequilensis	Bacillus_subtilis	Bacillus_subtilis	Bacillus_subtilis
Bacillus	Bacillus_subtilis	GCF_021172185.1	ASM2117218v1	Bacillus subtilis	Bacillus_subtilis	Bacillus_subtilis	Bacillus_tequilensis	Bacillus_subtilis	Bacillus_subtilis	Bacillus_subtilis
Bacillus	Bacillus_subtilis	GCF_021398545.1	ASM2139854v1	Bacillus subtilis	Bacillus_subtilis	Bacillus_subtilis	Bacillus_tequilensis	Bacillus_subtilis	Bacillus_subtilis	Bacillus_subtilis
Bacillus	Bacillus_subtilis	GCF_021497525.1	ASM2149752v1	Bacillus subtilis	Bacillus_subtilis	Bacillus_subtilis	Bacillus_subtilis	Bacillus_subtilis	Bacillus_subtilis	Bacillus_subtilis
Bacillus	Bacillus_subtilis	GCF_021497545.1	ASM2149754v1	Bacillus subtilis	Bacillus_subtilis	Bacillus_subtilis	Bacillus_tequilensis	Bacillus_subtilis	Bacillus_subtilis	Bacillus_subtilis
Bacillus	Bacillus_subtilis	GCF_022163605.1	ASM2216360v1	Bacillus sp. Man122	Bacillus_subtilis	Bacillus_subtilis	Bacillus_tequilensis	Bacillus_subtilis	Bacillus_subtilis	Bacillus_subtilis
Bacillus	Bacillus_subtilis	GCF_022370975.1	ASM2237097v1	Bacillus subtilis	Bacillus_subtilis	Bacillus_subtilis	Bacillus_subtilis	Bacillus_subtilis	Bacillus_subtilis	Bacillus_subtilis
Bacillus	Bacillus_subtilis	GCF_022453545.1	ASM2245354v1	Bacillus subtilis	Bacillus_subtilis	Bacillus_subtilis	Bacillus_tequilensis	Bacillus_subtilis	Bacillus_subtilis	Bacillus_subtilis
Bacillus	Bacillus_subtilis	GCF_022570515.1	ASM2257051v1	Bacillus subtilis	Bacillus_subtilis	Bacillus_subtilis	Bacillus_tequilensis	Bacillus_subtilis	Bacillus_subtilis	Bacillus_subtilis
Bacillus	Bacillus_subtilis	GCF_022647025.1	ASM2264702v1	Bacillus subtilis	Bacillus_subtilis	Bacillus_subtilis	Bacillus_tequilensis	Bacillus_subtilis	Bacillus_subtilis	Bacillus_subtilis
Bacillus	Bacillus_subtilis	GCF_022654795.1	ASM2265479v1	Bacillus subtilis	Bacillus_subtilis	Bacillus_subtilis	Bacillus_tequilensis	Bacillus_subtilis	Bacillus_subtilis	Bacillus_subtilis
Bacillus	Bacillus_subtilis	GCF_022700895.1	ASM2270089v1	Bacillus subtilis	Bacillus_subtilis	Bacillus_subtilis	Bacillus_tequilensis	Bacillus_subtilis	Bacillus_subtilis	Bacillus_subtilis
Bacillus	Bacillus_subtilis	GCF_022700935.1	ASM2270093v1	Bacillus subtilis	Bacillus_subtilis	Bacillus_subtilis	Bacillus_tequilensis	Bacillus_subtilis	Bacillus_subtilis	Bacillus_subtilis
Bacillus	Bacillus_subtilis	GCF_022700955.1	ASM2270095v1	Bacillus subtilis	Bacillus_subtilis	Bacillus_subtilis	Bacillus_tequilensis	Bacillus_subtilis	Bacillus_subtilis	Bacillus_subtilis
Bacillus	Bacillus_subtilis	GCF_022700975.1	ASM2270097v1	Bacillus subtilis	Bacillus_subtilis	Bacillus_subtilis	Bacillus_tequilensis	Bacillus_subtilis	Bacillus_subtilis	Bacillus_subtilis
Bacillus	Bacillus_subtilis	GCF_022701095.1	ASM2270109v1	Bacillus subtilis subsp. natto	Bacillus_subtilis	Bacillus_subtilis	Bacillus_tequilensis	Bacillus_subtilis	Bacillus_subtilis	Bacillus_subtilis
Bacillus	Bacillus_subtilis	GCF_023078435.1	ASM2307843v1	Bacillus subtilis	Bacillus_subtilis	Bacillus_subtilis	Bacillus_tequilensis	Bacillus_subtilis	Bacillus_subtilis	Bacillus_subtilis
Bacillus	Bacillus_subtilis	GCF_023278545.1	ASM2327854v1	Bacillus sp. ZHX3	Bacillus_subtilis	Bacillus_subtilis	Bacillus_subtilis	Bacillus_subtilis	Bacillus_subtilis	Bacillus_subtilis
Bacillus	Bacillus_subtilis	GCF_023369715.1	ASM2336971v1	Bacillus subtilis	Bacillus_subtilis	Bacillus_subtilis	Bacillus_tequilensis	Bacillus_subtilis	Bacillus_subtilis	Bacillus_subtilis
Bacillus	Bacillus_subtilis	GCF_023520855.1	ASM2352085v1	Bacillus subtilis	Bacillus_subtilis	Bacillus_subtilis	Bacillus_tequilensis	Bacillus_subtilis	Bacillus_subtilis	Bacillus_subtilis
Bacillus	Bacillus_subtilis	GCF_023521175.1	ASM2352117v1	Bacillus subtilis	Bacillus_subtilis	Bacillus_subtilis	Bacillus_tequilensis	Bacillus_subtilis	Bacillus_subtilis	Bacillus_subtilis
Bacillus	Bacillus_subtilis	GCF_023521275.1	ASM2352127v1	Bacillus subtilis	Bacillus_subtilis	Bacillus_subtilis	Bacillus_tequilensis	Bacillus_subtilis	Bacillus_subtilis	Bacillus_subtilis
Bacillus	Bacillus_subtilis	GCF_023521475.1	ASM2352147v1	Bacillus subtilis	Bacillus_subtilis	Bacillus_subtilis	Bacillus_tequilensis	Bacillus_subtilis	Bacillus_subtilis	Bacillus_subtilis
Bacillus	Bacillus_subtilis	GCF_023521595.1	ASM2352159v1	Bacillus subtilis	Bacillus_subtilis	Bacillus_subtilis	Bacillus_subtilis	Bacillus_subtilis	Bacillus_subtilis	Bacillus_subtilis
Bacillus	Bacillus_subtilis	GCF_023521615.1	ASM2352161v1	Bacillus subtilis PY79	Bacillus_subtilis	Bacillus_subtilis	Bacillus_tequilensis	Bacillus_subtilis	Bacillus_subtilis	Bacillus_subtilis
Bacillus	Bacillus_subtilis	GCF_023521635.1	ASM2352163v1	Bacillus subtilis	Bacillus_subtilis	Bacillus_subtilis	Bacillus_subtilis	Bacillus_subtilis	Bacillus_subtilis	Bacillus_subtilis
Bacillus	Bacillus_subtilis	GCF_023612315.1	ASM2361231v1	Bacillus subtilis	Bacillus_subtilis	Bacillus_subtilis	Bacillus_tequilensis	Bacillus_subtilis	Bacillus_subtilis	Bacillus_subtilis
Bacillus	Bacillus_subtilis	GCF_023650935.1	ASM2365093v1	Bacillus subtilis	Bacillus_subtilis	Bacillus_subtilis	Bacillus_tequilensis	Bacillus_subtilis	Bacillus_subtilis	Bacillus_subtilis
Bacillus	Bacillus_subtilis	GCF_023702085.1	ASM2370208v1	Bacillus subtilis	Bacillus_subtilis	Bacillus_subtilis	Bacillus_tequilensis	Bacillus_subtilis	Bacillus_subtilis	Bacillus_subtilis
Bacillus	Bacillus_subtilis	GCF_023702515.1	ASM2370251v1	Bacillus subtilis	Bacillus_subtilis	Bacillus_tequilensis	Bacillus_tequilensis	Bacillus_subtilis	Bacillus_subtilis	Bacillus_subtilis
Bacillus	Bacillus_subtilis	GCF_024220155.1	ASM2422015v1	Bacillus subtilis	Bacillus_subtilis	Bacillus_subtilis	Bacillus_subtilis	Bacillus_subtilis	Bacillus_subtilis	Bacillus_subtilis
Bacillus	Bacillus_subtilis	GCF_024507815.1	ASM2450781v1	Bacillus subtilis subsp. natto	Bacillus_subtilis	Bacillus_subtilis	Bacillus_tequilensis	Bacillus_subtilis	Bacillus_subtilis	Bacillus_subtilis
Bacillus	Bacillus_subtilis	GCF_024507835.1	ASM2450783v1	Bacillus subtilis subsp. subtilis	Bacillus_subtilis	Bacillus_subtilis	Bacillus_tequilensis	Bacillus_subtilis	Bacillus_subtilis	Bacillus_subtilis
Bacillus	Bacillus_subtilis	GCF_024507895.1	ASM2450789v1	Bacillus subtilis	Bacillus_subtilis	Bacillus_subtilis	Bacillus_tequilensis	Bacillus_subtilis	Bacillus_subtilis	Bacillus_subtilis
Bacillus	Bacillus_subtilis	GCF_024508095.1	ASM2450809v1	Bacillus subtilis	Bacillus_subtilis	Bacillus_subtilis	Bacillus_tequilensis	Bacillus_subtilis	Bacillus_subtilis	Bacillus_subtilis
Bacillus	Bacillus_subtilis	GCF_024508175.1	ASM2450817v1	Bacillus subtilis	Bacillus_subtilis	Bacillus_subtilis	Bacillus_tequilensis	Bacillus_subtilis	Bacillus_subtilis	Bacillus_subtilis
Bacillus	Bacillus_subtilis	GCF_024508195.1	ASM2450819v1	Bacillus subtilis subsp. natto	Bacillus_subtilis	Bacillus_subtilis	Bacillus_tequilensis	Bacillus_subtilis	Bacillus_velezensis	Bacillus_subtilis
Bacillus	Bacillus_subtilis	GCF_024585045.1	ASM2458504v1	Bacillus subtilis subsp. subtilis	Bacillus_subtilis	Bacillus_subtilis	Bacillus_tequilensis	Bacillus_subtilis	Bacillus_subtilis	Bacillus_subtilis
Bacillus	Bacillus_subtilis	GCF_024662135.1	ASM2466213v1	Bacillus sp. K1	Bacillus_subtilis	Bacillus_subtilis	Bacillus_tequilensis	Bacillus_subtilis	Bacillus_subtilis	Bacillus_subtilis
Bacillus	Bacillus_subtilis	GCF_024706255.1	ASM2470625v1	Bacillus subtilis	Bacillus_subtilis	Bacillus_subtilis	Bacillus_spizizenii	Bacillus_subtilis	Bacillus_subtilis	Bacillus_subtilis
Bacillus	Bacillus_subtilis	GCF_024733955.1	ASM2473395v1	Bacillus subtilis	Bacillus_subtilis	Bacillus_subtilis	Bacillus_tequilensis	Bacillus_subtilis	Bacillus_subtilis	Bacillus_subtilis
Bacillus	Bacillus_subtilis	GCF_024752515.1	ASM2475251v1	Bacillus subtilis	Bacillus_subtilis	Bacillus_subtilis	Bacillus_tequilensis	Bacillus_subtilis	Bacillus_subtilis	Bacillus_subtilis
Bacillus	Bacillus_subtilis	GCF_024799885.1	ASM2479988v1	Bacillus subtilis	Bacillus_subtilis	Bacillus_subtilis	Bacillus_tequilensis	Bacillus_subtilis	Bacillus_velezensis	Bacillus_subtilis
Bacillus	Bacillus_subtilis	GCF_024800645.1	ASM2480064v1	Bacillus subtilis	Bacillus_subtilis	Bacillus_subtilis	Bacillus_tequilensis	Bacillus_subtilis	Bacillus_subtilis	Bacillus_subtilis
Bacillus	Bacillus_subtilis	GCF_024802585.1	ASM2480258v1	Bacillus subtilis	Bacillus_subtilis	Bacillus_subtilis	Bacillus_tequilensis	Bacillus_subtilis	Bacillus_subtilis	Bacillus_subtilis
Bacillus	Bacillus_subtilis	GCF_024917115.1	ASM2491711v1	Bacillus subtilis subsp. subtilis str. 168	Bacillus_subtilis	Bacillus_subtilis	Bacillus_subtilis	Bacillus_subtilis	Bacillus_subtilis	Bacillus_subtilis
Bacillus	Bacillus_subtilis	GCF_024917175.1	ASM2491717v1	Bacillus subtilis	Bacillus_subtilis	Bacillus_subtilis	Bacillus_tequilensis	Bacillus_subtilis	Bacillus_subtilis	Bacillus_subtilis
Bacillus	Bacillus_subtilis	GCF_024918995.1	ASM2491899v1	Bacillus subtilis	Bacillus_subtilis	Bacillus_subtilis	Bacillus_tequilensis	Bacillus_subtilis	Bacillus_subtilis	Bacillus_subtilis
Bacillus	Bacillus_subtilis	GCF_024972835.1	ASM2497283v1	Bacillus subtilis	Bacillus_subtilis	Bacillus_subtilis	Bacillus_subtilis	Bacillus_subtilis	Bacillus_subtilis	Bacillus_subtilis
Bacillus	Bacillus_subtilis	GCF_025021505.1	ASM2502150v1	Bacillus subtilis	Bacillus_subtilis	Bacillus_subtilis	Bacillus_tequilensis	Bacillus_subtilis	Bacillus_subtilis	Bacillus_subtilis
Bacillus	Bacillus_tequilensis	GCF_012225885.1	ASM1222588v1	Bacillus tequilensis	Bacillus_tequilensis	Bacillus_tequilensis	Bacillus_tequilensis	Bacillus_tequilensis	Bacillus_subtilis	Bacillus_subtilis
Bacillus	Bacillus_vallismortis	GCF_003667885.1	ASM366788v1	Bacillus vallismortis	Bacillus_vallismortis	Bacillus_vallismortis	Bacillus_vallismortis	Bacillus_vallismortis	Bacillus_vallismortis	Bacillus_velezensis
Bacillus	Bacillus_vallismortis	GCF_004116955.1	ASM411695v1	Bacillus vallismortis	Bacillus_vallismortis	Bacillus_vallismortis	Bacillus_vallismortis	Bacillus_vallismortis	Bacillus_vallismortis	Bacillus_velezensis
Bacillus	Bacillus_velezensis	GCF_000015785.2	ASM1578v2	Bacillus velezensis FZB42	Bacillus_velezensis	Bacillus_velezensis	Bacillus_vallismortis	Bacillus_velezensis	Bacillus_velezensis	Bacillus_velezensis
Bacillus	Bacillus_velezensis	GCF_000242855.2	ASM24285v2	Bacillus amyloliquefaciens IT-45	Bacillus_velezensis	Bacillus_velezensis	Bacillus_velezensis	Bacillus_velezensis	Bacillus_velezensis	Bacillus_velezensis
Bacillus	Bacillus_velezensis	GCF_000262385.1	ASM26238v1	Bacillus velezensis YAU B9601-Y2	Bacillus_velezensis	Bacillus_velezensis	Bacillus_velezensis	Bacillus_velezensis	Bacillus_velezensis	Bacillus_velezensis
Bacillus	Bacillus_velezensis	GCF_000283695.1	ASM28369v1	Bacillus velezensis CAU B946	Bacillus_velezensis	Bacillus_velezensis	Bacillus_vallismortis	Bacillus_velezensis	Bacillus_velezensis	Bacillus_velezensis
Bacillus	Bacillus_velezensis	GCF_000284395.1	ASM28439v1	Bacillus velezensis YAU B9601-Y2	Bacillus_velezensis	Bacillus_velezensis	Bacillus_vallismortis	Bacillus_velezensis	Bacillus_velezensis	Bacillus_velezensis
Bacillus	Bacillus_velezensis	GCF_000319475.1	ASM31947v1	Bacillus velezensis AS43.3	Bacillus_velezensis	Bacillus_velezensis	Bacillus_vallismortis	Bacillus_velezensis	Bacillus_velezensis	Bacillus_velezensis
Bacillus	Bacillus_velezensis	GCF_000341875.1	ASM34187v1	Bacillus velezensis UCMB5036	Bacillus_velezensis	Bacillus_siamensis	Bacillus_vallismortis	Bacillus_velezensis	Bacillus_velezensis	Bacillus_velezensis
Bacillus	Bacillus_velezensis	GCF_000455565.1	ucmb5033v1	Bacillus velezensis UCMB5033	Bacillus_velezensis	Bacillus_velezensis	Bacillus_vallismortis	Bacillus_velezensis	Bacillus_velezensis	Bacillus_velezensis
Bacillus	Bacillus_velezensis	GCF_000455585.1	ucmb5113v1	Bacillus velezensis UCMB5113	Bacillus_velezensis	Bacillus_velezensis	Bacillus_vallismortis	Bacillus_velezensis	Bacillus_velezensis	Bacillus_velezensis
Bacillus	Bacillus_velezensis	GCF_000493375.1	BAPNAU_WGS	Bacillus velezensis NAU-B3	Bacillus_velezensis	Bacillus_velezensis	Bacillus_vallismortis	Bacillus_velezensis	Bacillus_velezensis	Bacillus_velezensis
Bacillus	Bacillus_velezensis	GCF_000494835.1	ASM49483v1	Bacillus amyloliquefaciens CC178	Bacillus_velezensis	Bacillus_velezensis	Bacillus_vallismortis	Bacillus_velezensis	Bacillus_velezensis	Bacillus_velezensis
Bacillus	Bacillus_velezensis	GCF_000508125.2	ASM50812v2	Bacillus velezensis	Bacillus_velezensis	Bacillus_velezensis	Bacillus_vallismortis	Bacillus_velezensis	Bacillus_velezensis	Bacillus_velezensis
Bacillus	Bacillus_velezensis	GCF_000508265.1	ASM50826v1	Bacillus amyloliquefaciens LFB112	Bacillus_velezensis	Bacillus_velezensis	Bacillus_vallismortis	Bacillus_velezensis	Bacillus_velezensis	Bacillus_velezensis
Bacillus	Bacillus_velezensis	GCF_000583065.1	ASM58306v1	Bacillus velezensis TrigoCor1448	Bacillus_velezensis	Bacillus_velezensis	Bacillus_vallismortis	Bacillus_velezensis	Bacillus_velezensis	Bacillus_velezensis
Bacillus	Bacillus_velezensis	GCF_000685725.1	ASM68572v1	Bacillus velezensis SQR9	Bacillus_velezensis	Bacillus_siamensis	Bacillus_vallismortis	Bacillus_velezensis	Bacillus_velezensis	Bacillus_velezensis
Bacillus	Bacillus_velezensis	GCF_000769555.1	ASM76955v1	Bacillus velezensis	Bacillus_velezensis	Bacillus_velezensis	Bacillus_vallismortis	Bacillus_velezensis	Bacillus_velezensis	Bacillus_velezensis
Bacillus	Bacillus_velezensis	GCF_000815145.1	ASM81514v1	Bacillus sp. Pc3	Bacillus_velezensis	Bacillus_velezensis	Bacillus_vallismortis	Bacillus_velezensis	Bacillus_velezensis	Bacillus_velezensis
Bacillus	Bacillus_velezensis	GCF_000815275.2	ASM81527v2	Bacillus velezensis	Bacillus_velezensis	Bacillus_velezensis	Bacillus_vallismortis	Bacillus_velezensis	Bacillus_velezensis	Bacillus_velezensis
Bacillus	Bacillus_velezensis	GCF_000827045.1	ASM82704v1	Bacillus sp. BH072	Bacillus_velezensis	Bacillus_velezensis	Bacillus_vallismortis	Bacillus_velezensis	Bacillus_velezensis	Bacillus_velezensis
Bacillus	Bacillus_velezensis	GCF_000833005.1	ASM83300v1	Bacillus velezensis	Bacillus_velezensis	Bacillus_velezensis	Bacillus_vallismortis	Bacillus_velezensis	Bacillus_velezensis	Bacillus_velezensis
Bacillus	Bacillus_velezensis	GCF_000835145.1	ASM83514v1	Bacillus amyloliquefaciens KHG19	Bacillus_velezensis	Bacillus_velezensis	Bacillus_velezensis	Bacillus_velezensis	Bacillus_velezensis	Bacillus_velezensis
Bacillus	Bacillus_velezensis	GCF_000973485.1	ASM97348v1	Bacillus velezensis	Bacillus_velezensis	Bacillus_velezensis	Bacillus_vallismortis	Bacillus_velezensis	Bacillus_velezensis	Bacillus_velezensis
Bacillus	Bacillus_velezensis	GCF_000973585.1	ASM97358v1	Bacillus velezensis NJN-6	Bacillus_velezensis	Bacillus_velezensis	Bacillus_vallismortis	Bacillus_velezensis	Bacillus_velezensis	Bacillus_velezensis
Bacillus	Bacillus_velezensis	GCF_000987825.1	ASM98782v1	Bacillus velezensis	Bacillus_velezensis	Bacillus_velezensis	Bacillus_velezensis	Bacillus_velezensis	Bacillus_velezensis	Bacillus_velezensis
Bacillus	Bacillus_velezensis	GCF_000988345.1	ASM98834v1	Bacillus velezensis	Bacillus_velezensis	Bacillus_velezensis	Bacillus_vallismortis	Bacillus_velezensis	Bacillus_velezensis	Bacillus_velezensis
Bacillus	Bacillus_velezensis	GCF_001023595.1	ASM102359v1	Bacillus velezensis	Bacillus_velezensis	Bacillus_velezensis	Bacillus_amyloliquefaciens	Bacillus_velezensis	Bacillus_velezensis	Bacillus_amyloliquefaciens
Bacillus	Bacillus_velezensis	GCF_001483885.1	ASM148388v1	Bacillus amyloliquefaciens	Bacillus_velezensis	Bacillus_velezensis	Bacillus_vallismortis	Bacillus_velezensis	Bacillus_velezensis	Bacillus_velezensis
Bacillus	Bacillus_velezensis	GCF_001536925.1	BMC_PRJEB12378v1	Bacillus velezensis	Bacillus_velezensis	Bacillus_velezensis	Bacillus_velezensis	Bacillus_velezensis	Bacillus_velezensis	Bacillus_velezensis
Bacillus	Bacillus_velezensis	GCF_001586105.1	ASM158610v1	Bacillus amyloliquefaciens	Bacillus_velezensis	Bacillus_velezensis	Bacillus_vallismortis	Bacillus_velezensis	Bacillus_velezensis	Bacillus_velezensis
Bacillus	Bacillus_velezensis	GCF_001593395.2	ASM159339v2	Bacillus velezensis	Bacillus_velezensis	Bacillus_siamensis	Bacillus_vallismortis	Bacillus_velezensis	Bacillus_velezensis	Bacillus_velezensis
Bacillus	Bacillus_velezensis	GCF_001593765.1	ASM159376v1	Bacillus amyloliquefaciens UMAF6639	Bacillus_velezensis	Bacillus_velezensis	Bacillus_vallismortis	Bacillus_velezensis	Bacillus_velezensis	Bacillus_velezensis
Bacillus	Bacillus_velezensis	GCF_001593785.1	ASM159378v1	Bacillus amyloliquefaciens UMAF6614	Bacillus_velezensis	Bacillus_velezensis	Bacillus_vallismortis	Bacillus_velezensis	Bacillus_velezensis	Bacillus_velezensis
Bacillus	Bacillus_velezensis	GCF_001596755.1	ASM159675v1	Bacillus amyloliquefaciens	Bacillus_velezensis	Bacillus_velezensis	Bacillus_velezensis	Bacillus_velezensis	Bacillus_velezensis	Bacillus_velezensis
Bacillus	Bacillus_velezensis	GCF_001685645.1	ASM168564v1	Bacillus velezensis	Bacillus_velezensis	Bacillus_velezensis	Bacillus_vallismortis	Bacillus_velezensis	Bacillus_velezensis	Bacillus_velezensis
Bacillus	Bacillus_velezensis	GCF_001687745.1	ASM168774v1	Bacillus velezensis	Bacillus_velezensis	Bacillus_velezensis	Bacillus_vallismortis	Bacillus_velezensis	Bacillus_velezensis	Bacillus_velezensis
Bacillus	Bacillus_velezensis	GCF_001723585.1	ASM172358v1	Bacillus velezensis	Bacillus_velezensis	Bacillus_velezensis	Bacillus_vallismortis	Bacillus_velezensis	Bacillus_velezensis	Bacillus_velezensis
Bacillus	Bacillus_velezensis	GCF_001752685.2	ASM175268v2	Bacillus velezensis	Bacillus_velezensis	Bacillus_velezensis	Bacillus_velezensis	Bacillus_velezensis	Bacillus_velezensis	Bacillus_velezensis
Bacillus	Bacillus_velezensis	GCF_001854345.1	ASM185434v1	Bacillus velezensis	Bacillus_velezensis	Bacillus_velezensis	Bacillus_vallismortis	Bacillus_velezensis	Bacillus_velezensis	Bacillus_velezensis
Bacillus	Bacillus_velezensis	GCF_001857985.1	ASM185798v1	Bacillus velezensis	Bacillus_velezensis	Bacillus_velezensis	Bacillus_vallismortis	Bacillus_velezensis	Bacillus_velezensis	Bacillus_velezensis
Bacillus	Bacillus_velezensis	GCF_001874385.1	ASM187438v1	Bacillus amyloliquefaciens	Bacillus_velezensis	Bacillus_velezensis	Bacillus_vallismortis	Bacillus_velezensis	Bacillus_velezensis	Bacillus_velezensis
Bacillus	Bacillus_velezensis	GCF_001889285.1	ASM188928v1	Bacillus amyloliquefaciens	Bacillus_velezensis	Bacillus_velezensis	Bacillus_vallismortis	Bacillus_velezensis	Bacillus_velezensis	Bacillus_velezensis
Bacillus	Bacillus_velezensis	GCF_001922005.1	ASM192200v1	Bacillus amyloliquefaciens	Bacillus_velezensis	Bacillus_velezensis	Bacillus_vallismortis	Bacillus_velezensis	Bacillus_velezensis	Bacillus_velezensis
Bacillus	Bacillus_velezensis	GCF_001999205.1	ASM199920v1	Bacillus sp. 275	Bacillus_velezensis	Bacillus_velezensis	Bacillus_vallismortis	Bacillus_velezensis	Bacillus_velezensis	Bacillus_velezensis
Bacillus	Bacillus_velezensis	GCF_002005345.1	ASM200534v1	Bacillus velezensis	Bacillus_velezensis	Bacillus_velezensis	Bacillus_vallismortis	Bacillus_velezensis	Bacillus_velezensis	Bacillus_velezensis
Bacillus	Bacillus_velezensis	GCF_002057535.1	ASM205753v1	Bacillus velezensis	Bacillus_velezensis	Bacillus_velezensis	Bacillus_vallismortis	Bacillus_velezensis	Bacillus_velezensis	Bacillus_velezensis
Bacillus	Bacillus_velezensis	GCF_002072695.1	ASM207269v1	Bacillus velezensis	Bacillus_velezensis	Bacillus_velezensis	Bacillus_siamensis	Bacillus_velezensis	Bacillus_velezensis	Bacillus_velezensis
Bacillus	Bacillus_velezensis	GCF_002105595.1	ASM210559v1	Bacillus velezensis	Bacillus_velezensis	Bacillus_velezensis	Bacillus_velezensis	Bacillus_velezensis	Bacillus_velezensis	Bacillus_velezensis
Bacillus	Bacillus_velezensis	GCF_002117165.1	ASM211716v1	Bacillus velezensis	Bacillus_velezensis	Bacillus_velezensis	Bacillus_vallismortis	Bacillus_velezensis	Bacillus_velezensis	Bacillus_velezensis
Bacillus	Bacillus_velezensis	GCF_002192235.1	ASM219223v1	Bacillus velezensis	Bacillus_velezensis	Bacillus_velezensis	Bacillus_amyloliquefaciens	Bacillus_velezensis	Bacillus_velezensis	Bacillus_amyloliquefaciens
Bacillus	Bacillus_velezensis	GCF_002205715.1	ASM220571v1	Bacillus velezensis	Bacillus_velezensis	Bacillus_velezensis	Bacillus_vallismortis	Bacillus_velezensis	Bacillus_velezensis	Bacillus_velezensis
Bacillus	Bacillus_velezensis	GCF_002216755.1	ASM221675v1	Bacillus velezensis	Bacillus_velezensis	Bacillus_velezensis	Bacillus_vallismortis	Bacillus_velezensis	Bacillus_velezensis	Bacillus_velezensis
Bacillus	Bacillus_velezensis	GCF_002237515.1	ASM223751v1	Bacillus velezensis	Bacillus_velezensis	Bacillus_velezensis	Bacillus_vallismortis	Bacillus_velezensis	Bacillus_velezensis	Bacillus_velezensis
Bacillus	Bacillus_velezensis	GCF_002238395.1	ASM223839v1	Bacillus velezensis	Bacillus_velezensis	Bacillus_velezensis	Bacillus_vallismortis	Bacillus_velezensis	Bacillus_velezensis	Bacillus_velezensis
Bacillus	Bacillus_velezensis	GCF_002243325.2	ASM224332v2	Bacillus velezensis	Bacillus_velezensis	Bacillus_siamensis	Bacillus_velezensis	Bacillus_velezensis	Bacillus_velezensis	Bacillus_velezensis
Bacillus	Bacillus_velezensis	GCF_002310315.1	ASM231031v1	Bacillus velezensis	Bacillus_velezensis	Bacillus_siamensis	Bacillus_amyloliquefaciens	Bacillus_velezensis	Bacillus_velezensis	Bacillus_velezensis
Bacillus	Bacillus_velezensis	GCF_002327165.1	ASM232716v1	Bacillus velezensis	Bacillus_velezensis	Bacillus_velezensis	Bacillus_vallismortis	Bacillus_velezensis	Bacillus_velezensis	Bacillus_velezensis
Bacillus	Bacillus_velezensis	GCF_002556565.1	ASM255656v1	Bacillus velezensis	Bacillus_velezensis	Bacillus_velezensis	Bacillus_velezensis	Bacillus_velezensis	Bacillus_velezensis	Bacillus_velezensis
Bacillus	Bacillus_velezensis	GCF_002688525.1	ASM268852v1	Bacillus velezensis	Bacillus_velezensis	Bacillus_velezensis	Bacillus_vallismortis	Bacillus_velezensis	Bacillus_velezensis	Bacillus_velezensis
Bacillus	Bacillus_velezensis	GCF_002741705.1	ASM274170v1	Bacillus velezensis	Bacillus_velezensis	Bacillus_velezensis	Bacillus_vallismortis	Bacillus_velezensis	Bacillus_velezensis	Bacillus_velezensis
Bacillus	Bacillus_velezensis	GCF_002761535.1	ASM276153v1	Bacillus velezensis	Bacillus_velezensis	Bacillus_velezensis	Bacillus_vallismortis	Bacillus_velezensis	Bacillus_velezensis	Bacillus_velezensis
Bacillus	Bacillus_velezensis	GCF_002763675.1	ASM276367v1	Bacillus sp. Lzh-5	Bacillus_velezensis	Bacillus_velezensis	Bacillus_vallismortis	Bacillus_velezensis	Bacillus_velezensis	Bacillus_velezensis
Bacillus	Bacillus_velezensis	GCF_002764075.1	ASM276407v1	Bacillus velezensis	Bacillus_velezensis	Bacillus_velezensis	Bacillus_vallismortis	Bacillus_velezensis	Bacillus_velezensis	Bacillus_velezensis
Bacillus	Bacillus_velezensis	GCF_002796465.1	ASM279646v1	Bacillus velezensis	Bacillus_velezensis	Bacillus_velezensis	Bacillus_vallismortis	Bacillus_velezensis	Bacillus_velezensis	Bacillus_velezensis
Bacillus	Bacillus_velezensis	GCF_002843505.1	ASM284350v1	Bacillus sp. SJ-10	Bacillus_velezensis	Bacillus_velezensis	Bacillus_velezensis	Bacillus_velezensis	Bacillus_velezensis	Bacillus_velezensis
Bacillus	Bacillus_velezensis	GCF_002844125.1	ASM284412v1	Bacillus velezensis	Bacillus_velezensis	Bacillus_velezensis	Bacillus_vallismortis	Bacillus_velezensis	Bacillus_velezensis	Bacillus_velezensis
Bacillus	Bacillus_velezensis	GCF_002845365.1	ASM284536v1	Bacillus velezensis	Bacillus_velezensis	Bacillus_velezensis	Bacillus_velezensis	Bacillus_velezensis	Bacillus_velezensis	Bacillus_velezensis
Bacillus	Bacillus_velezensis	GCF_002850475.1	ASM285047v1	Bacillus velezensis	Bacillus_velezensis	Bacillus_velezensis	Bacillus_vallismortis	Bacillus_velezensis	Bacillus_velezensis	Bacillus_velezensis
Bacillus	Bacillus_velezensis	GCF_002893845.1	ASM289384v1	Bacillus velezensis	Bacillus_velezensis	Bacillus_velezensis	Bacillus_vallismortis	Bacillus_velezensis	Bacillus_velezensis	Bacillus_velezensis
Bacillus	Bacillus_velezensis	GCF_002944585.1	ASM294458v1	Bacillus velezensis	Bacillus_velezensis	Bacillus_velezensis	Bacillus_vallismortis	Bacillus_velezensis	Bacillus_velezensis	Bacillus_velezensis
Bacillus	Bacillus_velezensis	GCF_002968415.1	ASM296841v1	Bacillus velezensis	Bacillus_velezensis	Bacillus_velezensis	Bacillus_vallismortis	Bacillus_velezensis	Bacillus_velezensis	Bacillus_velezensis
Bacillus	Bacillus_velezensis	GCF_003045165.1	ASM304516v1	Bacillus velezensis	Bacillus_velezensis	Bacillus_velezensis	Bacillus_siamensis	Bacillus_velezensis	Bacillus_velezensis	Bacillus_velezensis
Bacillus	Bacillus_velezensis	GCF_003047005.1	ASM304700v1	Bacillus velezensis	Bacillus_velezensis	Bacillus_velezensis	Bacillus_vallismortis	Bacillus_velezensis	Bacillus_velezensis	Bacillus_velezensis
Bacillus	Bacillus_velezensis	GCF_003047025.1	ASM304702v1	Bacillus velezensis	Bacillus_velezensis	Bacillus_siamensis	Bacillus_vallismortis	Bacillus_velezensis	Bacillus_velezensis	Bacillus_velezensis
Bacillus	Bacillus_velezensis	GCF_003047045.1	ASM304704v1	Bacillus velezensis	Bacillus_velezensis	Bacillus_siamensis	Bacillus_vallismortis	Bacillus_velezensis	Bacillus_velezensis	Bacillus_velezensis
Bacillus	Bacillus_velezensis	GCF_003047165.1	ASM304716v1	Bacillus sp. ZY-1-1	Bacillus_velezensis	Bacillus_velezensis	Bacillus_vallismortis	Bacillus_velezensis	Bacillus_velezensis	Bacillus_velezensis
Bacillus	Bacillus_velezensis	GCF_003071465.1	ASM307146v1	Bacillus velezensis	Bacillus_velezensis	Bacillus_velezensis	Bacillus_vallismortis	Bacillus_velezensis	Bacillus_velezensis	Bacillus_velezensis
Bacillus	Bacillus_velezensis	GCF_003073255.1	ASM307325v1	Bacillus velezensis	Bacillus_velezensis	Bacillus_velezensis	Bacillus_velezensis	Bacillus_velezensis	Bacillus_velezensis	Bacillus_velezensis
Bacillus	Bacillus_velezensis	GCF_003073455.1	ASM307345v1	Bacillus velezensis	Bacillus_velezensis	Bacillus_velezensis	Bacillus_vallismortis	Bacillus_velezensis	Bacillus_velezensis	Bacillus_velezensis
Bacillus	Bacillus_velezensis	GCF_003076535.1	ASM307653v1	Bacillus velezensis	Bacillus_velezensis	Bacillus_velezensis	Bacillus_vallismortis	Bacillus_velezensis	Bacillus_velezensis	Bacillus_velezensis
Bacillus	Bacillus_velezensis	GCF_003149695.1	ASM314969v1	Bacillus amyloliquefaciens	Bacillus_velezensis	Bacillus_velezensis	Bacillus_vallismortis	Bacillus_velezensis	Bacillus_velezensis	Bacillus_velezensis
Bacillus	Bacillus_velezensis	GCF_003149715.1	ASM314971v1	Bacillus amyloliquefaciens	Bacillus_velezensis	Bacillus_velezensis	Bacillus_vallismortis	Bacillus_velezensis	Bacillus_velezensis	Bacillus_velezensis
Bacillus	Bacillus_velezensis	GCF_003149795.1	ASM314979v1	Bacillus amyloliquefaciens	Bacillus_velezensis	Bacillus_velezensis	Bacillus_vallismortis	Bacillus_velezensis	Bacillus_velezensis	Bacillus_velezensis
Bacillus	Bacillus_velezensis	GCF_003150855.1	ASM315085v2	Bacillus velezensis	Bacillus_velezensis	Bacillus_velezensis	Bacillus_vallismortis	Bacillus_velezensis	Bacillus_velezensis	Bacillus_vallismortis
Bacillus	Bacillus_velezensis	GCF_003265265.1	ASM326526v1	Bacillus velezensis	Bacillus_velezensis	Bacillus_velezensis	Bacillus_vallismortis	Bacillus_velezensis	Bacillus_velezensis	Bacillus_velezensis
Bacillus	Bacillus_velezensis	GCF_003285085.1	ASM328508v1	Bacillus velezensis	Bacillus_velezensis	Bacillus_velezensis	Bacillus_velezensis	Bacillus_velezensis	Bacillus_velezensis	Bacillus_velezensis
Bacillus	Bacillus_velezensis	GCF_003312895.1	ASM331289v1	Bacillus amyloliquefaciens	Bacillus_velezensis	Bacillus_velezensis	Bacillus_vallismortis	Bacillus_velezensis	Bacillus_velezensis	Bacillus_velezensis
Bacillus	Bacillus_velezensis	GCF_003390415.1	ASM339041v1	Bacillus velezensis	Bacillus_velezensis	Bacillus_velezensis	Bacillus_vallismortis	Bacillus_velezensis	Bacillus_velezensis	Bacillus_velezensis
Bacillus	Bacillus_velezensis	GCF_003431885.1	ASM343188v1	Bacillus velezensis	Bacillus_velezensis	Bacillus_velezensis	Bacillus_vallismortis	Bacillus_velezensis	Bacillus_velezensis	Bacillus_velezensis
Bacillus	Bacillus_velezensis	GCF_003432425.1	ASM343242v1	Bacillus velezensis	Bacillus_velezensis	Bacillus_velezensis	Bacillus_vallismortis	Bacillus_velezensis	Bacillus_velezensis	Bacillus_velezensis
Bacillus	Bacillus_velezensis	GCF_003546955.1	ASM354695v1	Bacillus velezensis	Bacillus_velezensis	Bacillus_velezensis	Bacillus_vallismortis	Bacillus_velezensis	Bacillus_velezensis	Bacillus_velezensis
Bacillus	Bacillus_velezensis	GCF_003555525.1	ASM355552v1	Bacillus velezensis	Bacillus_velezensis	Bacillus_velezensis	Bacillus_vallismortis	Bacillus_velezensis	Bacillus_velezensis	Bacillus_velezensis
Bacillus	Bacillus_velezensis	GCF_003573875.1	ASM357387v1	Bacillus velezensis	Bacillus_velezensis	Bacillus_velezensis	Bacillus_vallismortis	Bacillus_velezensis	Bacillus_velezensis	Bacillus_velezensis
Bacillus	Bacillus_velezensis	GCF_003612755.1	ASM361275v1	Bacillus velezensis	Bacillus_velezensis	Bacillus_velezensis	Bacillus_vallismortis	Bacillus_velezensis	Bacillus_velezensis	Bacillus_velezensis
Bacillus	Bacillus_velezensis	GCF_003667745.1	ASM366774v1	Bacillus velezensis	Bacillus_velezensis	Bacillus_velezensis	Bacillus_vallismortis	Bacillus_velezensis	Bacillus_velezensis	Bacillus_velezensis
Bacillus	Bacillus_velezensis	GCF_003721475.1	ASM372147v1	Bacillus velezensis	Bacillus_velezensis	Bacillus_velezensis	Bacillus_velezensis	Bacillus_velezensis	Bacillus_velezensis	Bacillus_velezensis
Bacillus	Bacillus_velezensis	GCF_003854915.1	ASM385491v1	Bacillus velezensis	Bacillus_velezensis	Bacillus_velezensis	Bacillus_vallismortis	Bacillus_velezensis	Bacillus_velezensis	Bacillus_velezensis
Bacillus	Bacillus_velezensis	GCF_003855275.1	ASM385527v1	Bacillus velezensis	Bacillus_velezensis	Bacillus_velezensis	Bacillus_vallismortis	Bacillus_velezensis	Bacillus_velezensis	Bacillus_velezensis
Bacillus	Bacillus_velezensis	GCF_003860445.1	ASM386044v1	Bacillus velezensis	Bacillus_velezensis	Bacillus_velezensis	Bacillus_velezensis	Bacillus_velezensis	Bacillus_velezensis	Bacillus_velezensis
Bacillus	Bacillus_velezensis	GCF_004101805.1	ASM410180v1	Bacillus velezensis	Bacillus_velezensis	Bacillus_velezensis	Bacillus_vallismortis	Bacillus_velezensis	Bacillus_velezensis	Bacillus_velezensis
Bacillus	Bacillus_velezensis	GCF_004119575.1	ASM411957v1	Bacillus velezensis	Bacillus_velezensis	Bacillus_velezensis	Bacillus_vallismortis	Bacillus_velezensis	Bacillus_velezensis	Bacillus_velezensis
Bacillus	Bacillus_velezensis	GCF_004119735.1	ASM411973v1	Bacillus velezensis	Bacillus_velezensis	Bacillus_velezensis	Bacillus_velezensis	Bacillus_velezensis	Bacillus_velezensis	Bacillus_velezensis
Bacillus	Bacillus_velezensis	GCF_004119855.1	ASM411985v1	Bacillus velezensis	Bacillus_velezensis	Bacillus_velezensis	Bacillus_velezensis	Bacillus_velezensis	Bacillus_velezensis	Bacillus_velezensis
Bacillus	Bacillus_velezensis	GCF_004329055.1	ASM432905v1	Bacillus velezensis	Bacillus_velezensis	Bacillus_velezensis	Bacillus_vallismortis	Bacillus_velezensis	Bacillus_velezensis	Bacillus_velezensis
Bacillus	Bacillus_velezensis	GCF_004337655.1	ASM433765v1	Bacillus velezensis	Bacillus_velezensis	Bacillus_velezensis	Bacillus_velezensis	Bacillus_velezensis	Bacillus_velezensis	Bacillus_velezensis
Bacillus	Bacillus_velezensis	GCF_004421045.1	ASM442104v1	Bacillus amyloliquefaciens	Bacillus_velezensis	Bacillus_velezensis	Bacillus_vallismortis	Bacillus_velezensis	Bacillus_velezensis	Bacillus_velezensis
Bacillus	Bacillus_velezensis	GCF_004799565.1	ASM479956v1	Bacillus velezensis	Bacillus_velezensis	Bacillus_velezensis	Bacillus_velezensis	Bacillus_velezensis	Bacillus_velezensis	Bacillus_velezensis
Bacillus	Bacillus_velezensis	GCF_006489235.1	ASM648923v1	Bacillus velezensis	Bacillus_velezensis	Bacillus_velezensis	Bacillus_vallismortis	Bacillus_velezensis	Bacillus_velezensis	Bacillus_velezensis
Bacillus	Bacillus_velezensis	GCF_006489255.1	ASM648925v1	Bacillus velezensis	Bacillus_velezensis	Bacillus_velezensis	Bacillus_vallismortis	Bacillus_velezensis	Bacillus_velezensis	Bacillus_velezensis
Bacillus	Bacillus_velezensis	GCF_006489275.1	ASM648927v1	Bacillus velezensis	Bacillus_velezensis	Bacillus_velezensis	Bacillus_velezensis	Bacillus_velezensis	Bacillus_velezensis	Bacillus_velezensis
Bacillus	Bacillus_velezensis	GCF_006965525.1	ASM696552v1	Bacillus velezensis	Bacillus_velezensis	Bacillus_velezensis	Bacillus_vallismortis	Bacillus_velezensis	Bacillus_velezensis	Bacillus_velezensis
Bacillus	Bacillus_velezensis	GCF_006974185.1	ASM697418v1	Bacillus velezensis	Bacillus_velezensis	Bacillus_velezensis	Bacillus_vallismortis	Bacillus_velezensis	Bacillus_velezensis	Bacillus_velezensis
Bacillus	Bacillus_velezensis	GCF_007362635.1	ASM736263v1	Bacillus amyloliquefaciens	Bacillus_velezensis	Bacillus_amyloliquefaciens	Bacillus_vallismortis	Bacillus_velezensis	Bacillus_velezensis	Bacillus_velezensis
Bacillus	Bacillus_velezensis	GCF_007923205.1	ASM792320v1	Bacillus amyloliquefaciens	Bacillus_velezensis	Bacillus_velezensis	Bacillus_vallismortis	Bacillus_velezensis	Bacillus_velezensis	Bacillus_velezensis
Bacillus	Bacillus_velezensis	GCF_008244925.1	ASM824492v1	Bacillus velezensis	Bacillus_velezensis	Bacillus_velezensis	Bacillus_vallismortis	Bacillus_velezensis	Bacillus_velezensis	Bacillus_velezensis
Bacillus	Bacillus_velezensis	GCF_008367895.1	ASM836789v1	Bacillus velezensis	Bacillus_velezensis	Bacillus_velezensis	Bacillus_vallismortis	Bacillus_velezensis	Bacillus_velezensis	Bacillus_velezensis
Bacillus	Bacillus_velezensis	GCF_008534375.1	ASM853437v1	Bacillus amyloliquefaciens	Bacillus_velezensis	Bacillus_velezensis	Bacillus_vallismortis	Bacillus_velezensis	Bacillus_velezensis	Bacillus_velezensis
Bacillus	Bacillus_velezensis	GCF_008727675.1	ASM872767v1	Bacillus velezensis	Bacillus_velezensis	Bacillus_velezensis	Bacillus_vallismortis	Bacillus_velezensis	Bacillus_velezensis	Bacillus_velezensis
Bacillus	Bacillus_velezensis	GCF_008802875.1	ASM880287v1	Bacillus velezensis	Bacillus_velezensis	Bacillus_velezensis	Bacillus_vallismortis	Bacillus_velezensis	Bacillus_velezensis	Bacillus_velezensis
Bacillus	Bacillus_velezensis	GCF_008808015.1	ASM880801v1	Bacillus amyloliquefaciens	Bacillus_velezensis	Bacillus_velezensis	Bacillus_vallismortis	Bacillus_velezensis	Bacillus_velezensis	Bacillus_velezensis
Bacillus	Bacillus_velezensis	GCF_008824205.1	ASM882420v1	Bacillus amyloliquefaciens	Bacillus_velezensis	Bacillus_velezensis	Bacillus_vallismortis	Bacillus_velezensis	Bacillus_velezensis	Bacillus_velezensis
Bacillus	Bacillus_velezensis	GCF_009362235.1	ASM936223v1	Bacillus velezensis	Bacillus_velezensis	Bacillus_velezensis	Bacillus_vallismortis	Bacillus_velezensis	Bacillus_velezensis	Bacillus_velezensis
Bacillus	Bacillus_velezensis	GCF_009663035.1	ASM966303v1	Bacillus velezensis	Bacillus_velezensis	Bacillus_velezensis	Bacillus_vallismortis	Bacillus_velezensis	Bacillus_velezensis	Bacillus_velezensis
Bacillus	Bacillus_velezensis	GCF_009664145.1	ASM966414v1	Bacillus velezensis	Bacillus_velezensis	Bacillus_velezensis	Bacillus_vallismortis	Bacillus_velezensis	Bacillus_velezensis	Bacillus_velezensis
Bacillus	Bacillus_velezensis	GCF_009738165.1	ASM973816v1	Bacillus velezensis	Bacillus_velezensis	Bacillus_velezensis	Bacillus_vallismortis	Bacillus_velezensis	Bacillus_velezensis	Bacillus_velezensis
Bacillus	Bacillus_velezensis	GCF_009789615.1	ASM978961v1	Bacillus velezensis	Bacillus_velezensis	Bacillus_velezensis	Bacillus_vallismortis	Bacillus_velezensis	Bacillus_velezensis	Bacillus_velezensis
Bacillus	Bacillus_velezensis	GCF_009834085.1	ASM983408v1	Bacillus velezensis	Bacillus_velezensis	Bacillus_velezensis	Bacillus_vallismortis	Bacillus_velezensis	Bacillus_velezensis	Bacillus_velezensis
Bacillus	Bacillus_velezensis	GCF_009856975.1	ASM985697v1	Bacillus velezensis	Bacillus_velezensis	Bacillus_velezensis	Bacillus_vallismortis	Bacillus_velezensis	Bacillus_velezensis	Bacillus_velezensis
Bacillus	Bacillus_velezensis	GCF_009906915.1	ASM990691v1	Bacillus sp. AM1(2019)	Bacillus_velezensis	Bacillus_velezensis	Bacillus_vallismortis	Bacillus_velezensis	Bacillus_velezensis	Bacillus_velezensis
Bacillus	Bacillus_velezensis	GCF_009913295.1	ASM991329v1	Bacillus velezensis	Bacillus_velezensis	Bacillus_velezensis	Bacillus_vallismortis	Bacillus_velezensis	Bacillus_velezensis	Bacillus_velezensis
Bacillus	Bacillus_velezensis	GCF_009913315.1	ASM991331v1	Bacillus velezensis	Bacillus_velezensis	Bacillus_velezensis	Bacillus_vallismortis	Bacillus_velezensis	Bacillus_velezensis	Bacillus_velezensis
Bacillus	Bacillus_velezensis	GCF_009913335.1	ASM991333v1	Bacillus velezensis	Bacillus_velezensis	Bacillus_velezensis	Bacillus_velezensis	Bacillus_velezensis	Bacillus_velezensis	Bacillus_velezensis
Bacillus	Bacillus_velezensis	GCF_009913355.1	ASM991335v1	Bacillus velezensis	Bacillus_velezensis	Bacillus_velezensis	Bacillus_vallismortis	Bacillus_velezensis	Bacillus_velezensis	Bacillus_velezensis
Bacillus	Bacillus_velezensis	GCF_009913375.1	ASM991337v1	Bacillus velezensis	Bacillus_velezensis	Bacillus_velezensis	Bacillus_vallismortis	Bacillus_velezensis	Bacillus_velezensis	Bacillus_velezensis
Bacillus	Bacillus_velezensis	GCF_009913475.1	ASM991347v1	Bacillus velezensis	Bacillus_velezensis	Bacillus_velezensis	Bacillus_vallismortis	Bacillus_velezensis	Bacillus_velezensis	Bacillus_velezensis
Bacillus	Bacillus_velezensis	GCF_009913495.1	ASM991349v1	Bacillus velezensis	Bacillus_velezensis	Bacillus_velezensis	Bacillus_vallismortis	Bacillus_velezensis	Bacillus_velezensis	Bacillus_velezensis
Bacillus	Bacillus_velezensis	GCF_009914135.1	ASM991413v1	Bacillus velezensis	Bacillus_velezensis	Bacillus_velezensis	Bacillus_velezensis	Bacillus_velezensis	Bacillus_velezensis	Bacillus_velezensis
Bacillus	Bacillus_velezensis	GCF_009914175.1	ASM991417v1	Bacillus velezensis	Bacillus_velezensis	Bacillus_velezensis	Bacillus_vallismortis	Bacillus_velezensis	Bacillus_velezensis	Bacillus_velezensis
Bacillus	Bacillus_velezensis	GCF_009931675.1	ASM993167v1	Bacillus velezensis	Bacillus_velezensis	Bacillus_velezensis	Bacillus_vallismortis	Bacillus_velezensis	Bacillus_velezensis	Bacillus_velezensis
Bacillus	Bacillus_velezensis	GCF_011008975.1	ASM1100897v1	Bacillus sp. LUNF1	Bacillus_velezensis	Bacillus_velezensis	Bacillus_vallismortis	Bacillus_velezensis	Bacillus_velezensis	Bacillus_velezensis
Bacillus	Bacillus_velezensis	GCF_011032725.1	ASM1103272v1	Bacillus velezensis	Bacillus_velezensis	Bacillus_velezensis	Bacillus_vallismortis	Bacillus_velezensis	Bacillus_velezensis	Bacillus_velezensis
Bacillus	Bacillus_velezensis	GCF_011100445.1	ASM1110044v1	Bacillus velezensis	Bacillus_velezensis	Bacillus_velezensis	Bacillus_vallismortis	Bacillus_velezensis	Bacillus_velezensis	Bacillus_velezensis
Bacillus	Bacillus_velezensis	GCF_011769925.1	ASM1176992v1	Bacillus velezensis	Bacillus_velezensis	Bacillus_velezensis	Bacillus_vallismortis	Bacillus_velezensis	Bacillus_velezensis	Bacillus_velezensis
Bacillus	Bacillus_velezensis	GCF_011784665.1	ASM1178466v1	Bacillus velezensis	Bacillus_velezensis	Bacillus_velezensis	Bacillus_vallismortis	Bacillus_velezensis	Bacillus_velezensis	Bacillus_velezensis
Bacillus	Bacillus_velezensis	GCF_012226065.1	ASM1222606v1	Bacillus velezensis	Bacillus_velezensis	Bacillus_velezensis	Bacillus_vallismortis	Bacillus_velezensis	Bacillus_velezensis	Bacillus_velezensis
Bacillus	Bacillus_velezensis	GCF_012275165.1	ASM1227516v1	Bacillus velezensis	Bacillus_velezensis	Bacillus_velezensis	Bacillus_vallismortis	Bacillus_velezensis	Bacillus_velezensis	Bacillus_velezensis
Bacillus	Bacillus_velezensis	GCF_012572025.1	ASM1257202v1	Bacillus sp. HNA3	Bacillus_velezensis	Bacillus_velezensis	Bacillus_velezensis	Bacillus_velezensis	Bacillus_velezensis	Bacillus_velezensis
Bacillus	Bacillus_velezensis	GCF_012647845.1	ASM1264784v1	Bacillus velezensis	Bacillus_velezensis	Bacillus_velezensis	Bacillus_vallismortis	Bacillus_velezensis	Bacillus_velezensis	Bacillus_velezensis
Bacillus	Bacillus_velezensis	GCF_013122255.1	ASM1312225v1	Bacillus amyloliquefaciens	Bacillus_velezensis	Bacillus_velezensis	Bacillus_vallismortis	Bacillus_velezensis	Bacillus_velezensis	Bacillus_velezensis
Bacillus	Bacillus_velezensis	GCF_013122275.1	ASM1312227v1	Bacillus velezensis	Bacillus_velezensis	Bacillus_velezensis	Bacillus_vallismortis	Bacillus_velezensis	Bacillus_velezensis	Bacillus_velezensis
Bacillus	Bacillus_velezensis	GCF_013201135.1	ASM1320113v1	Bacillus velezensis	Bacillus_velezensis	Bacillus_velezensis	Bacillus_siamensis	Bacillus_velezensis	Bacillus_velezensis	Bacillus_velezensis
Bacillus	Bacillus_velezensis	GCF_013201465.1	ASM1320146v1	Bacillus velezensis	Bacillus_velezensis	Bacillus_velezensis	Bacillus_vallismortis	Bacillus_velezensis	Bacillus_velezensis	Bacillus_velezensis
Bacillus	Bacillus_velezensis	GCF_013284785.2	ASM1328478v2	Bacillus velezensis	Bacillus_velezensis	Bacillus_velezensis	Bacillus_vallismortis	Bacillus_velezensis	Bacillus_velezensis	Bacillus_velezensis
Bacillus	Bacillus_velezensis	GCF_013285085.2	ASM1328508v2	Bacillus velezensis	Bacillus_velezensis	Bacillus_velezensis	Bacillus_vallismortis	Bacillus_velezensis	Bacillus_velezensis	Bacillus_velezensis
Bacillus	Bacillus_velezensis	GCF_013341255.1	ASM1334125v1	Bacillus amyloliquefaciens	Bacillus_velezensis	Bacillus_velezensis	Bacillus_vallismortis	Bacillus_velezensis	Bacillus_velezensis	Bacillus_velezensis
Bacillus	Bacillus_velezensis	GCF_013348705.1	ASM1334870v1	Bacillus velezensis	Bacillus_velezensis	Bacillus_velezensis	Bacillus_vallismortis	Bacillus_velezensis	Bacillus_velezensis	Bacillus_velezensis
Bacillus	Bacillus_velezensis	GCF_013367755.1	ASM1336775v1	Bacillus velezensis	Bacillus_velezensis	Bacillus_velezensis	Bacillus_vallismortis	Bacillus_velezensis	Bacillus_velezensis	Bacillus_velezensis
Bacillus	Bacillus_velezensis	GCF_013401395.2	ASM1340139v2	Bacillus velezensis	Bacillus_velezensis	Bacillus_velezensis	Bacillus_vallismortis	Bacillus_velezensis	Bacillus_velezensis	Bacillus_velezensis
Bacillus	Bacillus_velezensis	GCF_013694265.1	ASM1369426v1	Bacillus velezensis	Bacillus_velezensis	Bacillus_velezensis	Bacillus_vallismortis	Bacillus_velezensis	Bacillus_velezensis	Bacillus_velezensis
Bacillus	Bacillus_velezensis	GCF_013701805.1	ASM1370180v1	Bacillus velezensis	Bacillus_velezensis	Bacillus_velezensis	Bacillus_vallismortis	Bacillus_velezensis	Bacillus_velezensis	Bacillus_velezensis
Bacillus	Bacillus_velezensis	GCF_013875015.1	ASM1387501v1	Bacillus velezensis	Bacillus_velezensis	Bacillus_velezensis	Bacillus_velezensis	Bacillus_velezensis	Bacillus_velezensis	Bacillus_velezensis
Bacillus	Bacillus_velezensis	GCF_014048285.1	ASM1404828v1	Bacillus velezensis	Bacillus_velezensis	Bacillus_velezensis	Bacillus_velezensis	Bacillus_velezensis	Bacillus_velezensis	Bacillus_velezensis
Bacillus	Bacillus_velezensis	GCF_014048385.1	ASM1404838v1	Bacillus velezensis	Bacillus_velezensis	Bacillus_velezensis	Bacillus_vallismortis	Bacillus_velezensis	Bacillus_velezensis	Bacillus_velezensis
Bacillus	Bacillus_velezensis	GCF_014117505.1	ASM1411750v1	Bacillus velezensis	Bacillus_velezensis	Bacillus_velezensis	Bacillus_velezensis	Bacillus_velezensis	Bacillus_velezensis	Bacillus_velezensis
Bacillus	Bacillus_velezensis	GCF_014180705.2	ASM1418070v2	Bacillus velezensis	Bacillus_velezensis	Bacillus_velezensis	Bacillus_velezensis	Bacillus_velezensis	Bacillus_velezensis	Bacillus_velezensis
Bacillus	Bacillus_velezensis	GCF_014211995.1	ASM1421199v1	Bacillus velezensis	Bacillus_velezensis	Bacillus_velezensis	Bacillus_vallismortis	Bacillus_velezensis	Bacillus_velezensis	Bacillus_velezensis
Bacillus	Bacillus_velezensis	GCF_014358035.1	ASM1435803v1	Bacillus velezensis	Bacillus_velezensis	Bacillus_velezensis	Bacillus_vallismortis	Bacillus_velezensis	Bacillus_velezensis	Bacillus_velezensis
Bacillus	Bacillus_velezensis	GCF_014495825.1	ASM1449582v1	Bacillus velezensis	Bacillus_velezensis	Bacillus_velezensis	Bacillus_vallismortis	Bacillus_velezensis	Bacillus_velezensis	Bacillus_amyloliquefaciens
Bacillus	Bacillus_velezensis	GCF_014622705.1	ASM1462270v1	Bacillus velezensis	Bacillus_velezensis	Bacillus_velezensis	Bacillus_vallismortis	Bacillus_velezensis	Bacillus_velezensis	Bacillus_velezensis
Bacillus	Bacillus_velezensis	GCF_014622745.1	ASM1462274v1	Bacillus amyloliquefaciens	Bacillus_velezensis	Bacillus_velezensis	Bacillus_vallismortis	Bacillus_velezensis	Bacillus_velezensis	Bacillus_velezensis
Bacillus	Bacillus_velezensis	GCF_014706595.1	ASM1470659v1	Bacillus velezensis	Bacillus_velezensis	Bacillus_velezensis	Bacillus_vallismortis	Bacillus_velezensis	Bacillus_velezensis	Bacillus_velezensis
Bacillus	Bacillus_velezensis	GCF_014764325.1	ASM1476432v1	Bacillus velezensis	Bacillus_velezensis	Bacillus_velezensis	Bacillus_velezensis	Bacillus_velezensis	Bacillus_velezensis	Bacillus_velezensis
Bacillus	Bacillus_velezensis	GCF_014791945.1	ASM1479194v1	Bacillus amyloliquefaciens	Bacillus_velezensis	Bacillus_siamensis	Bacillus_vallismortis	Bacillus_velezensis	Bacillus_velezensis	Bacillus_velezensis
Bacillus	Bacillus_velezensis	GCF_014792065.1	ASM1479206v1	Bacillus amyloliquefaciens	Bacillus_velezensis	Bacillus_velezensis	Bacillus_vallismortis	Bacillus_velezensis	Bacillus_velezensis	Bacillus_velezensis
Bacillus	Bacillus_velezensis	GCF_014841075.1	ASM1484107v1	Bacillus velezensis	Bacillus_velezensis	Bacillus_velezensis	Bacillus_vallismortis	Bacillus_velezensis	Bacillus_velezensis	Bacillus_velezensis
Bacillus	Bacillus_velezensis	GCF_014854735.1	ASM1485473v1	Bacillus amyloliquefaciens	Bacillus_velezensis	Bacillus_velezensis	Bacillus_vallismortis	Bacillus_velezensis	Bacillus_velezensis	Bacillus_velezensis
Bacillus	Bacillus_velezensis	GCF_014961825.1	ASM1496182v1	Bacillus velezensis	Bacillus_velezensis	Bacillus_velezensis	Bacillus_velezensis	Bacillus_velezensis	Bacillus_velezensis	Bacillus_velezensis
Bacillus	Bacillus_velezensis	GCF_015239615.1	ASM1523961v1	Bacillus velezensis	Bacillus_velezensis	Bacillus_velezensis	Bacillus_vallismortis	Bacillus_velezensis	Bacillus_velezensis	Bacillus_velezensis
Bacillus	Bacillus_velezensis	GCF_015277495.1	ASM1527749v1	Bacillus velezensis	Bacillus_velezensis	Bacillus_velezensis	Bacillus_vallismortis	Bacillus_velezensis	Bacillus_velezensis	Bacillus_velezensis
Bacillus	Bacillus_velezensis	GCF_015291865.1	ASM1529186v1	Bacillus velezensis	Bacillus_velezensis	Bacillus_velezensis	Bacillus_vallismortis	Bacillus_velezensis	Bacillus_velezensis	Bacillus_velezensis
Bacillus	Bacillus_velezensis	GCF_015732475.1	ASM1573247v1	Bacillus velezensis	Bacillus_velezensis	Bacillus_velezensis	Bacillus_vallismortis	Bacillus_velezensis	Bacillus_siamensis	Bacillus_velezensis
Bacillus	Bacillus_velezensis	GCF_015999565.1	ASM1599956v1	Bacillus amyloliquefaciens	Bacillus_velezensis	Bacillus_velezensis	Bacillus_vallismortis	Bacillus_velezensis	Bacillus_velezensis	Bacillus_velezensis
Bacillus	Bacillus_velezensis	GCF_016065635.1	ASM1606563v1	Bacillus velezensis	Bacillus_velezensis	Bacillus_velezensis	Bacillus_velezensis	Bacillus_velezensis	Bacillus_velezensis	Bacillus_velezensis
Bacillus	Bacillus_velezensis	GCF_016406185.1	ASM1640618v1	Bacillus velezensis	Bacillus_velezensis	Bacillus_velezensis	Bacillus_vallismortis	Bacillus_velezensis	Bacillus_velezensis	Bacillus_velezensis
Bacillus	Bacillus_velezensis	GCF_016415725.1	ASM1641572v1	Bacillus velezensis	Bacillus_velezensis	Bacillus_velezensis	Bacillus_vallismortis	Bacillus_velezensis	Bacillus_subtilis	Bacillus_velezensis
Bacillus	Bacillus_velezensis	GCF_016766595.1	ASM1676659v1	Bacillus velezensis	Bacillus_velezensis	Bacillus_siamensis	Bacillus_vallismortis	Bacillus_velezensis	Bacillus_velezensis	Bacillus_velezensis
Bacillus	Bacillus_velezensis	GCF_016801735.1	ASM1680173v1	Bacillus velezensis	Bacillus_velezensis	Bacillus_velezensis	Bacillus_vallismortis	Bacillus_velezensis	Bacillus_velezensis	Bacillus_velezensis
Bacillus	Bacillus_velezensis	GCF_016834435.1	ASM1683443v1	Bacillus velezensis	Bacillus_velezensis	Bacillus_velezensis	Bacillus_velezensis	Bacillus_velezensis	Bacillus_velezensis	Bacillus_velezensis
Bacillus	Bacillus_velezensis	GCF_016859395.1	ASM1685939v1	Bacillus velezensis	Bacillus_velezensis	Bacillus_velezensis	Bacillus_velezensis	Bacillus_velezensis	Bacillus_velezensis	Bacillus_velezensis
Bacillus	Bacillus_velezensis	GCF_016888865.1	ASM1688886v1	Bacillus velezensis	Bacillus_velezensis	Bacillus_velezensis	Bacillus_vallismortis	Bacillus_velezensis	Bacillus_velezensis	Bacillus_velezensis
Bacillus	Bacillus_velezensis	GCF_016904925.1	ASM1690492v1	Bacillus velezensis	Bacillus_velezensis	Bacillus_siamensis	Bacillus_vallismortis	Bacillus_velezensis	Bacillus_velezensis	Bacillus_velezensis
Bacillus	Bacillus_velezensis	GCF_017347625.1	ASM1734762v1	Bacillus velezensis	Bacillus_velezensis	Bacillus_velezensis	Bacillus_velezensis	Bacillus_velezensis	Bacillus_velezensis	Bacillus_velezensis
Bacillus	Bacillus_velezensis	GCF_017357905.1	ASM1735790v1	Bacillus amyloliquefaciens	Bacillus_velezensis	Bacillus_velezensis	Bacillus_vallismortis	Bacillus_velezensis	Bacillus_velezensis	Bacillus_velezensis
Bacillus	Bacillus_velezensis	GCF_017603845.1	ASM1760384v1	Bacillus amyloliquefaciens	Bacillus_velezensis	Bacillus_velezensis	Bacillus_vallismortis	Bacillus_velezensis	Bacillus_velezensis	Bacillus_velezensis
Bacillus	Bacillus_velezensis	GCF_017742975.1	ASM1774297v1	Bacillus velezensis	Bacillus_velezensis	Bacillus_velezensis	Bacillus_vallismortis	Bacillus_velezensis	Bacillus_velezensis	Bacillus_velezensis
Bacillus	Bacillus_velezensis	GCF_017797845.1	ASM1779784v1	Bacillus sp. LJBV19	Bacillus_velezensis	Bacillus_velezensis	Bacillus_velezensis	Bacillus_velezensis	Bacillus_velezensis	Bacillus_velezensis
Bacillus	Bacillus_velezensis	GCF_017815555.1	ASM1781555v1	Bacillus amyloliquefaciens	Bacillus_velezensis	Bacillus_velezensis	Bacillus_siamensis	Bacillus_velezensis	Bacillus_velezensis	Bacillus_velezensis
Bacillus	Bacillus_velezensis	GCF_017948225.1	ASM1794822v1	Bacillus velezensis	Bacillus_velezensis	Bacillus_velezensis	Bacillus_vallismortis	Bacillus_velezensis	Bacillus_velezensis	Bacillus_atrophaeus
Bacillus	Bacillus_velezensis	GCF_018223705.1	ASM1822370v1	Bacillus velezensis	Bacillus_velezensis	Bacillus_velezensis	Bacillus_vallismortis	Bacillus_velezensis	Bacillus_velezensis	Bacillus_velezensis
Bacillus	Bacillus_velezensis	GCF_018363035.1	ASM1836303v1	Bacillus amyloliquefaciens	Bacillus_velezensis	Bacillus_velezensis	Bacillus_velezensis	Bacillus_velezensis	Bacillus_velezensis	Bacillus_velezensis
Bacillus	Bacillus_velezensis	GCF_018398955.1	ASM1839895v1	Bacillus velezensis	Bacillus_velezensis	Bacillus_velezensis	Bacillus_velezensis	Bacillus_velezensis	Bacillus_subtilis	Bacillus_velezensis
Bacillus	Bacillus_velezensis	GCF_018406485.1	ASM1840648v1	Bacillus velezensis	Bacillus_velezensis	Bacillus_velezensis	Bacillus_vallismortis	Bacillus_velezensis	Bacillus_velezensis	Bacillus_velezensis
Bacillus	Bacillus_velezensis	GCF_018415955.1	ASM1841595v1	Bacillus velezensis	Bacillus_velezensis	Bacillus_velezensis	Bacillus_vallismortis	Bacillus_velezensis	Bacillus_velezensis	Bacillus_velezensis
Bacillus	Bacillus_velezensis	GCF_018502525.1	ASM1850252v1	Bacillus amyloliquefaciens	Bacillus_velezensis	Bacillus_velezensis	Bacillus_vallismortis	Bacillus_velezensis	Bacillus_velezensis	Bacillus_velezensis
Bacillus	Bacillus_velezensis	GCF_018629015.1	ASM1862901v1	Bacillus velezensis	Bacillus_velezensis	Bacillus_velezensis	Bacillus_vallismortis	Bacillus_velezensis	Bacillus_velezensis	Bacillus_velezensis
Bacillus	Bacillus_velezensis	GCF_018732185.1	ASM1873218v1	Bacillus velezensis	Bacillus_velezensis	Bacillus_velezensis	Bacillus_velezensis	Bacillus_velezensis	Bacillus_velezensis	Bacillus_velezensis
Bacillus	Bacillus_velezensis	GCF_018771665.1	ASM1877166v1	Bacillus velezensis	Bacillus_velezensis	Bacillus_velezensis	Bacillus_vallismortis	Bacillus_velezensis	Bacillus_velezensis	Bacillus_velezensis
Bacillus	Bacillus_velezensis	GCF_018771705.1	ASM1877170v1	Bacillus velezensis	Bacillus_velezensis	Bacillus_velezensis	Bacillus_vallismortis	Bacillus_velezensis	Bacillus_velezensis	Bacillus_velezensis
Bacillus	Bacillus_velezensis	GCF_018775385.1	ASM1877538v1	Bacillus velezensis	Bacillus_velezensis	Bacillus_velezensis	Bacillus_siamensis	Bacillus_velezensis	Bacillus_velezensis	Bacillus_velezensis
Bacillus	Bacillus_velezensis	GCF_018861275.1	ASM1886127v1	Bacillus sp. JNUCC-22	Bacillus_velezensis	Bacillus_velezensis	Bacillus_amyloliquefaciens	Bacillus_velezensis	Bacillus_velezensis	Bacillus_velezensis
Bacillus	Bacillus_velezensis	GCF_018866365.1	ASM1886636v1	Bacillus velezensis	Bacillus_velezensis	Bacillus_siamensis	Bacillus_vallismortis	Bacillus_velezensis	Bacillus_velezensis	Bacillus_velezensis
Bacillus	Bacillus_velezensis	GCF_019163475.1	ASM1916347v1	Bacillus velezensis	Bacillus_velezensis	Bacillus_velezensis	Bacillus_vallismortis	Bacillus_velezensis	Bacillus_velezensis	Bacillus_velezensis
Bacillus	Bacillus_velezensis	GCF_019222745.1	ASM1922274v1	Bacillus velezensis	Bacillus_velezensis	Bacillus_velezensis	Bacillus_vallismortis	Bacillus_velezensis	Bacillus_velezensis	Bacillus_velezensis
Bacillus	Bacillus_velezensis	GCF_019285615.1	ASM1928561v1	Bacillus velezensis	Bacillus_velezensis	Bacillus_velezensis	Bacillus_vallismortis	Bacillus_velezensis	Bacillus_subtilis	Bacillus_velezensis
Bacillus	Bacillus_velezensis	GCF_019334525.1	ASM1933452v1	Bacillus velezensis	Bacillus_velezensis	Bacillus_velezensis	Bacillus_vallismortis	Bacillus_velezensis	Bacillus_velezensis	Bacillus_velezensis
Bacillus	Bacillus_velezensis	GCF_019396925.1	ASM1939692v1	Bacillus amyloliquefaciens	Bacillus_velezensis	Bacillus_velezensis	Bacillus_vallismortis	Bacillus_velezensis	Bacillus_velezensis	Bacillus_velezensis
Bacillus	Bacillus_velezensis	GCF_019449395.1	ASM1944939v1	Bacillus velezensis	Bacillus_velezensis	Bacillus_siamensis	Bacillus_velezensis	Bacillus_velezensis	Bacillus_velezensis	Bacillus_velezensis
Bacillus	Bacillus_velezensis	GCF_019464595.1	ASM1946459v1	Bacillus velezensis	Bacillus_velezensis	Bacillus_velezensis	Bacillus_vallismortis	Bacillus_velezensis	Bacillus_velezensis	Bacillus_velezensis
Bacillus	Bacillus_velezensis	GCF_019551675.1	ASM1955167v1	Bacillus velezensis	Bacillus_velezensis	Bacillus_velezensis	Bacillus_vallismortis	Bacillus_velezensis	Bacillus_velezensis	Bacillus_velezensis
Bacillus	Bacillus_velezensis	GCF_019603335.1	ASM1960333v1	Bacillus velezensis	Bacillus_velezensis	Bacillus_velezensis	Bacillus_vallismortis	Bacillus_velezensis	Bacillus_velezensis	Bacillus_velezensis
Bacillus	Bacillus_velezensis	GCF_019720775.1	ASM1972077v1	Bacillus velezensis	Bacillus_velezensis	Bacillus_velezensis	Bacillus_vallismortis	Bacillus_velezensis	Bacillus_velezensis	Bacillus_velezensis
Bacillus	Bacillus_velezensis	GCF_019754015.1	ASM1975401v1	Bacillus velezensis	Bacillus_velezensis	Bacillus_velezensis	Bacillus_vallismortis	Bacillus_velezensis	Bacillus_velezensis	Bacillus_velezensis
Bacillus	Bacillus_velezensis	GCF_019856555.1	ASM1985655v1	Bacillus amyloliquefaciens	Bacillus_velezensis	Bacillus_velezensis	Bacillus_velezensis	Bacillus_velezensis	Bacillus_velezensis	Bacillus_velezensis
Bacillus	Bacillus_velezensis	GCF_019880425.1	ASM1988042v1	Bacillus amyloliquefaciens	Bacillus_velezensis	Bacillus_velezensis	Bacillus_vallismortis	Bacillus_velezensis	Bacillus_velezensis	Bacillus_velezensis
Bacillus	Bacillus_velezensis	GCF_019880485.1	ASM1988048v1	Bacillus velezensis	Bacillus_velezensis	Bacillus_velezensis	Bacillus_vallismortis	Bacillus_velezensis	Bacillus_velezensis	Bacillus_velezensis
Bacillus	Bacillus_velezensis	GCF_020084885.1	ASM2008488v1	Bacillus velezensis	Bacillus_velezensis	Bacillus_velezensis	Bacillus_vallismortis	Bacillus_velezensis	Bacillus_velezensis	Bacillus_velezensis
Bacillus	Bacillus_velezensis	GCF_020149525.1	ASM2014952v1	Bacillus velezensis	Bacillus_velezensis	Bacillus_velezensis	Bacillus_velezensis	Bacillus_velezensis	Bacillus_velezensis	Bacillus_velezensis
Bacillus	Bacillus_velezensis	GCF_020149955.1	ASM2014995v1	Bacillus velezensis	Bacillus_velezensis	Bacillus_velezensis	Bacillus_velezensis	Bacillus_velezensis	Bacillus_velezensis	Bacillus_velezensis
Bacillus	Bacillus_velezensis	GCF_020150015.1	ASM2015001v1	Bacillus velezensis	Bacillus_velezensis	Bacillus_velezensis	Bacillus_vallismortis	Bacillus_velezensis	Bacillus_velezensis	Bacillus_velezensis
Bacillus	Bacillus_velezensis	GCF_020162235.1	ASM2016223v1	Bacillus velezensis	Bacillus_velezensis	Bacillus_velezensis	Bacillus_velezensis	Bacillus_velezensis	Bacillus_velezensis	Bacillus_velezensis
Bacillus	Bacillus_velezensis	GCF_020311635.1	ASM2031163v1	Bacillus amyloliquefaciens	Bacillus_velezensis	Bacillus_velezensis	Bacillus_vallismortis	Bacillus_velezensis	Bacillus_velezensis	Bacillus_velezensis
Bacillus	Bacillus_velezensis	GCF_020911825.1	ASM2091182v1	Bacillus velezensis	Bacillus_velezensis	Bacillus_velezensis	Bacillus_vallismortis	Bacillus_velezensis	Bacillus_velezensis	Bacillus_velezensis
Bacillus	Bacillus_velezensis	GCF_020971785.1	ASM2097178v1	Bacillus amyloliquefaciens	Bacillus_velezensis	Bacillus_velezensis	Bacillus_vallismortis	Bacillus_velezensis	Bacillus_velezensis	Bacillus_velezensis
Bacillus	Bacillus_velezensis	GCF_020995365.1	ASM2099536v1	Bacillus velezensis	Bacillus_velezensis	Bacillus_velezensis	Bacillus_velezensis	Bacillus_velezensis	Bacillus_velezensis	Bacillus_velezensis
Bacillus	Bacillus_velezensis	GCF_021184205.1	ASM2118420v1	Bacillus velezensis	Bacillus_velezensis	Bacillus_velezensis	Bacillus_vallismortis	Bacillus_velezensis	Bacillus_velezensis	Bacillus_velezensis
Bacillus	Bacillus_velezensis	GCF_021228895.1	ASM2122889v1	Bacillus velezensis	Bacillus_velezensis	Bacillus_velezensis	Bacillus_vallismortis	Bacillus_velezensis	Bacillus_velezensis	Bacillus_velezensis
Bacillus	Bacillus_velezensis	GCF_021233135.1	ASM2123313v1	Bacillus amyloliquefaciens	Bacillus_velezensis	Bacillus_velezensis	Bacillus_vallismortis	Bacillus_velezensis	Bacillus_velezensis	Bacillus_velezensis
Bacillus	Bacillus_velezensis	GCF_021390055.1	ASM2139005v1	Bacillus velezensis	Bacillus_velezensis	Bacillus_velezensis	Bacillus_vallismortis	Bacillus_velezensis	Bacillus_velezensis	Bacillus_velezensis
Bacillus	Bacillus_velezensis	GCF_021397795.1	ASM2139779v1	Bacillus velezensis	Bacillus_velezensis	Bacillus_velezensis	Bacillus_vallismortis	Bacillus_velezensis	Bacillus_velezensis	Bacillus_velezensis
Bacillus	Bacillus_velezensis	GCF_021495995.1	ASM2149599v1	Bacillus velezensis	Bacillus_velezensis	Bacillus_velezensis	Bacillus_vallismortis	Bacillus_velezensis	Bacillus_velezensis	Bacillus_velezensis
Bacillus	Bacillus_velezensis	GCF_021559715.1	ASM2155971v1	Bacillus velezensis	Bacillus_velezensis	Bacillus_velezensis	Bacillus_vallismortis	Bacillus_velezensis	Bacillus_velezensis	Bacillus_velezensis
Bacillus	Bacillus_velezensis	GCF_021650855.1	ASM2165085v1	Bacillus velezensis	Bacillus_velezensis	Bacillus_velezensis	Bacillus_vallismortis	Bacillus_velezensis	Bacillus_velezensis	Bacillus_velezensis
Bacillus	Bacillus_velezensis	GCF_021729365.1	ASM2172936v1	Bacillus sp. R45	Bacillus_velezensis	Bacillus_velezensis	Bacillus_vallismortis	Bacillus_velezensis	Bacillus_velezensis	Bacillus_velezensis
Bacillus	Bacillus_velezensis	GCF_022313395.1	ASM2231339v1	Bacillus velezensis	Bacillus_velezensis	Bacillus_velezensis	Bacillus_vallismortis	Bacillus_velezensis	Bacillus_velezensis	Bacillus_velezensis
Bacillus	Bacillus_velezensis	GCF_022344025.1	ASM2234402v1	Bacillus velezensis	Bacillus_velezensis	Bacillus_velezensis	Bacillus_vallismortis	Bacillus_velezensis	Bacillus_velezensis	Bacillus_velezensis
Bacillus	Bacillus_velezensis	GCF_022370935.1	ASM2237093v1	Bacillus velezensis	Bacillus_velezensis	Bacillus_velezensis	Bacillus_vallismortis	Bacillus_velezensis	Bacillus_velezensis	Bacillus_velezensis
Bacillus	Bacillus_velezensis	GCF_022371095.1	ASM2237109v1	Bacillus velezensis	Bacillus_velezensis	Bacillus_velezensis	Bacillus_velezensis	Bacillus_velezensis	Bacillus_velezensis	Bacillus_velezensis
Bacillus	Bacillus_velezensis	GCF_022385175.1	ASM2238517v1	Bacillus velezensis	Bacillus_velezensis	Bacillus_velezensis	Bacillus_vallismortis	Bacillus_velezensis	Bacillus_velezensis	Bacillus_velezensis
Bacillus	Bacillus_velezensis	GCF_022385235.1	ASM2238523v1	Bacillus velezensis	Bacillus_velezensis	Bacillus_siamensis	Bacillus_vallismortis	Bacillus_velezensis	Bacillus_velezensis	Bacillus_velezensis
Bacillus	Bacillus_velezensis	GCF_022492915.1	ASM2249291v1	Bacillus amyloliquefaciens	Bacillus_velezensis	Bacillus_velezensis	Bacillus_velezensis	Bacillus_velezensis	Bacillus_velezensis	Bacillus_velezensis
Bacillus	Bacillus_velezensis	GCF_022494925.1	ASM2249492v1	Bacillus velezensis	Bacillus_velezensis	Bacillus_velezensis	Bacillus_velezensis	Bacillus_velezensis	Bacillus_velezensis	Bacillus_velezensis
Bacillus	Bacillus_velezensis	GCF_022559645.1	ASM2255964v1	Bacillus amyloliquefaciens	Bacillus_velezensis	Bacillus_velezensis	Bacillus_atrophaeus	Bacillus_velezensis	Bacillus_velezensis	Bacillus_atrophaeus
Bacillus	Bacillus_velezensis	GCF_022700795.1	ASM2270079v1	Bacillus sp. A1(2020)	Bacillus_velezensis	Bacillus_velezensis	Bacillus_amyloliquefaciens	Bacillus_velezensis	Bacillus_velezensis	Bacillus_amyloliquefaciens
Bacillus	Bacillus_velezensis	GCF_022700875.1	ASM2270087v1	Bacillus velezensis	Bacillus_velezensis	Bacillus_velezensis	Bacillus_velezensis	Bacillus_velezensis	Bacillus_velezensis	Bacillus_velezensis
Bacillus	Bacillus_velezensis	GCF_022760025.1	ASM2276002v1	Bacillus velezensis	Bacillus_velezensis	Bacillus_velezensis	Bacillus_velezensis	Bacillus_velezensis	Bacillus_velezensis	Bacillus_velezensis
Bacillus	Bacillus_velezensis	GCF_022833015.1	ASM2283301v1	Bacillus amyloliquefaciens	Bacillus_velezensis	Bacillus_siamensis	Bacillus_vallismortis	Bacillus_velezensis	Bacillus_velezensis	Bacillus_velezensis
Bacillus	Bacillus_velezensis	GCF_022869125.1	ASM2286912v1	Bacillus velezensis	Bacillus_velezensis	Bacillus_velezensis	Bacillus_vallismortis	Bacillus_velezensis	Bacillus_velezensis	Bacillus_velezensis
Bacillus	Bacillus_velezensis	GCF_022870725.1	ASM2287072v1	Bacillus velezensis	Bacillus_velezensis	Bacillus_velezensis	Bacillus_vallismortis	Bacillus_velezensis	Bacillus_velezensis	Bacillus_velezensis
Bacillus	Bacillus_velezensis	GCF_023093915.1	ASM2309391v1	Bacillus velezensis	Bacillus_velezensis	Bacillus_velezensis	Bacillus_vallismortis	Bacillus_velezensis	Bacillus_velezensis	Bacillus_velezensis
Bacillus	Bacillus_velezensis	GCF_023115375.1	ASM2311537v1	Bacillus amyloliquefaciens	Bacillus_velezensis	Bacillus_velezensis	Bacillus_vallismortis	Bacillus_velezensis	Bacillus_velezensis	Bacillus_velezensis
Bacillus	Bacillus_velezensis	GCF_023238285.1	ASM2323828v1	Bacillus amyloliquefaciens	Bacillus_velezensis	Bacillus_velezensis	Bacillus_vallismortis	Bacillus_velezensis	Bacillus_velezensis	Bacillus_velezensis
Bacillus	Bacillus_velezensis	GCF_023278305.1	ASM2327830v1	Bacillus velezensis	Bacillus_velezensis	Bacillus_velezensis	Bacillus_vallismortis	Bacillus_velezensis	Bacillus_velezensis	Bacillus_velezensis
Bacillus	Bacillus_velezensis	GCF_023278425.1	ASM2327842v1	Bacillus amyloliquefaciens	Bacillus_velezensis	Bacillus_velezensis	Bacillus_velezensis	Bacillus_velezensis	Bacillus_velezensis	Bacillus_velezensis
Bacillus	Bacillus_velezensis	GCF_023373485.1	ASM2337348v1	Bacillus velezensis	Bacillus_velezensis	Bacillus_velezensis	Bacillus_vallismortis	Bacillus_velezensis	Bacillus_velezensis	Bacillus_velezensis
Bacillus	Bacillus_velezensis	GCF_023516155.1	ASM2351615v1	Bacillus velezensis	Bacillus_velezensis	Bacillus_velezensis	Bacillus_vallismortis	Bacillus_velezensis	Bacillus_velezensis	Bacillus_velezensis
Bacillus	Bacillus_velezensis	GCF_023516175.1	ASM2351617v1	Bacillus velezensis	Bacillus_velezensis	Bacillus_velezensis	Bacillus_amyloliquefaciens	Bacillus_velezensis	Bacillus_velezensis	Bacillus_amyloliquefaciens
Bacillus	Bacillus_velezensis	GCF_023516195.1	ASM2351619v1	Bacillus velezensis	Bacillus_velezensis	Bacillus_velezensis	Bacillus_vallismortis	Bacillus_velezensis	Bacillus_velezensis	Bacillus_velezensis
Bacillus	Bacillus_velezensis	GCF_023546985.1	ASM2354698v1	Bacillus velezensis	Bacillus_velezensis	Bacillus_velezensis	Bacillus_vallismortis	Bacillus_velezensis	Bacillus_velezensis	Bacillus_amyloliquefaciens
Bacillus	Bacillus_velezensis	GCF_023573205.1	ASM2357320v1	Bacillus velezensis	Bacillus_velezensis	Bacillus_velezensis	Bacillus_velezensis	Bacillus_velezensis	Bacillus_velezensis	Bacillus_velezensis
Bacillus	Bacillus_velezensis	GCF_023573265.1	ASM2357326v1	Bacillus velezensis	Bacillus_velezensis	Bacillus_velezensis	Bacillus_vallismortis	Bacillus_velezensis	Bacillus_velezensis	Bacillus_velezensis
Bacillus	Bacillus_velezensis	GCF_023573345.1	ASM2357334v1	Bacillus velezensis	Bacillus_velezensis	Bacillus_velezensis	Bacillus_vallismortis	Bacillus_velezensis	Bacillus_velezensis	Bacillus_velezensis
Bacillus	Bacillus_velezensis	GCF_023614465.1	ASM2361446v1	Bacillus velezensis	Bacillus_velezensis	Bacillus_velezensis	Bacillus_vallismortis	Bacillus_velezensis	Bacillus_velezensis	Bacillus_velezensis
Bacillus	Bacillus_velezensis	GCF_023822685.1	ASM2382268v1	Bacillus velezensis	Bacillus_velezensis	Bacillus_velezensis	Bacillus_vallismortis	Bacillus_velezensis	Bacillus_velezensis	Bacillus_velezensis
Bacillus	Bacillus_velezensis	GCF_023823715.1	ASM2382371v1	Bacillus velezensis	Bacillus_velezensis	Bacillus_velezensis	Bacillus_velezensis	Bacillus_velezensis	Bacillus_velezensis	Bacillus_velezensis
Bacillus	Bacillus_velezensis	GCF_023823735.1	ASM2382373v1	Bacillus velezensis	Bacillus_velezensis	Bacillus_velezensis	Bacillus_velezensis	Bacillus_velezensis	Bacillus_velezensis	Bacillus_velezensis
Bacillus	Bacillus_velezensis	GCF_023920185.1	ASM2392018v1	Bacillus amyloliquefaciens	Bacillus_velezensis	Bacillus_velezensis	Bacillus_vallismortis	Bacillus_velezensis	Bacillus_velezensis	Bacillus_velezensis
Bacillus	Bacillus_velezensis	GCF_023921085.1	ASM2392108v1	Bacillus velezensis	Bacillus_velezensis	Bacillus_velezensis	Bacillus_vallismortis	Bacillus_velezensis	Bacillus_velezensis	Bacillus_amyloliquefaciens
Bacillus	Bacillus_velezensis	GCF_024138555.1	ASM2413855v1	Bacillus amyloliquefaciens	Bacillus_velezensis	Bacillus_velezensis	Bacillus_vallismortis	Bacillus_velezensis	Bacillus_velezensis	Bacillus_velezensis
Bacillus	Bacillus_velezensis	GCF_024138575.1	ASM2413857v1	Bacillus velezensis	Bacillus_velezensis	Bacillus_velezensis	Bacillus_vallismortis	Bacillus_velezensis	Bacillus_velezensis	Bacillus_velezensis
Bacillus	Bacillus_velezensis	GCF_024218535.1	ASM2421853v1	Bacillus velezensis	Bacillus_velezensis	Bacillus_velezensis	Bacillus_siamensis	Bacillus_velezensis	Bacillus_velezensis	Bacillus_velezensis
Bacillus	Bacillus_velezensis	GCF_024408125.1	ASM2440812v1	Bacillus velezensis	Bacillus_velezensis	Bacillus_velezensis	Bacillus_vallismortis	Bacillus_velezensis	Bacillus_velezensis	Bacillus_velezensis
Bacillus	Bacillus_velezensis	GCF_024452365.1	ASM2445236v1	Bacillus amyloliquefaciens	Bacillus_velezensis	Bacillus_velezensis	Bacillus_vallismortis	Bacillus_velezensis	Bacillus_velezensis	Bacillus_velezensis
Bacillus	Bacillus_velezensis	GCF_024499135.1	ASM2449913v1	Bacillus velezensis	Bacillus_velezensis	Bacillus_velezensis	Bacillus_vallismortis	Bacillus_velezensis	Bacillus_velezensis	Bacillus_velezensis
Bacillus	Bacillus_velezensis	GCF_024508215.1	ASM2450821v1	Bacillus velezensis	Bacillus_velezensis	Bacillus_siamensis	Bacillus_vallismortis	Bacillus_velezensis	Bacillus_velezensis	Bacillus_velezensis
Bacillus	Bacillus_velezensis	GCF_024610615.1	ASM2461061v1	Bacillus velezensis	Bacillus_velezensis	Bacillus_velezensis	Bacillus_vallismortis	Bacillus_velezensis	Bacillus_velezensis	Bacillus_velezensis
Bacillus	Bacillus_velezensis	GCF_024637955.1	ASM2463795v1	Bacillus velezensis	Bacillus_velezensis	Bacillus_velezensis	Bacillus_vallismortis	Bacillus_velezensis	Bacillus_velezensis	Bacillus_velezensis
Bacillus	Bacillus_velezensis	GCF_024734115.1	ASM2473411v1	Bacillus velezensis	Bacillus_velezensis	Bacillus_velezensis	Bacillus_vallismortis	Bacillus_velezensis	Bacillus_velezensis	Bacillus_velezensis
Bacillus	Bacillus_velezensis	GCF_024734625.1	ASM2473462v1	Bacillus velezensis	Bacillus_velezensis	Bacillus_velezensis	Bacillus_siamensis	Bacillus_velezensis	Bacillus_velezensis	Bacillus_velezensis
Bacillus	Bacillus_velezensis	GCF_024800625.1	ASM2480062v1	Bacillus velezensis	Bacillus_velezensis	Bacillus_velezensis	Bacillus_vallismortis	Bacillus_velezensis	Bacillus_velezensis	Bacillus_velezensis
Bacillus	Bacillus_velezensis	GCF_024917135.1	ASM2491713v1	Bacillus velezensis	Bacillus_velezensis	Bacillus_velezensis	Bacillus_vallismortis	Bacillus_velezensis	Bacillus_velezensis	Bacillus_velezensis
Bacillus	Bacillus_velezensis	GCF_024919095.1	ASM2491909v1	Bacillus velezensis	Bacillus_velezensis	Bacillus_siamensis	Bacillus_vallismortis	Bacillus_velezensis	Bacillus_velezensis	Bacillus_velezensis
Bacillus	Bacillus_velezensis	GCF_024925505.1	ASM2492550v1	Bacillus velezensis	Bacillus_velezensis	Bacillus_velezensis	Bacillus_velezensis	Bacillus_velezensis	Bacillus_velezensis	Bacillus_velezensis
Bacillus	Bacillus_xiamenensis	GCF_001857925.1	ASM185792v1	Bacillus xiamenensis	Bacillus_xiamenensis	Bacillus_xiamenensis	Bacillus_xiamenensis	Bacillus_xiamenensis	Bacillus_altitudinis	Bacillus_xiamenensis
Bacillus	Bacillus_xiamenensis	GCF_009759805.1	ASM975980v1	Bacillus sp. ms-22	Bacillus_xiamenensis	Bacillus_xiamenensis	Bacillus_xiamenensis	Bacillus_xiamenensis	Bacillus_xiamenensis	Bacillus_xiamenensis
Bacillus	Bacillus_zhangzhouensis	GCF_024498355.1	ASM2449835v1	Bacillus pumilus	Bacillus_zhangzhouensis	Bacillus_zhangzhouensis	Bacillus_pumilus	Bacillus_zhangzhouensis	Bacillus_zhangzhouensis	Bacillus_altitudinis
Bacillus_A	Bacillus_A_albus	GCF_009740005.1	ASM974000v1	Bacillus albus	Bacillus_A_albus	Bacillus_A_bombysepticus	Bacillus_A_thuringiensis_N	Bacillus_A_albus	Bacillus_A_albus	Bacillus_A_thuringiensis_N
Bacillus_A	Bacillus_A_albus	GCF_023101325.1	ASM2310132v1	Bacillus sp. PGP15	Bacillus_A_albus	Bacillus_A_bombysepticus	Bacillus_A_tropicus	Bacillus_A_albus	Bacillus_A_thuringiensis_N	Bacillus_A_tropicus
Bacillus_A	Bacillus_A_anthracis	GCF_000007845.1	ASM784v1	Bacillus anthracis str. Ames	Bacillus_A_anthracis	Bacillus_A_anthracis	Bacillus_A_bombysepticus	Bacillus_A_anthracis	Bacillus_A_anthracis	Bacillus_A_sp018966865
Bacillus_A	Bacillus_A_anthracis	GCF_000008165.1	ASM816v1	Bacillus anthracis str. Sterne	Bacillus_A_anthracis	Bacillus_A_anthracis	Bacillus_A_bombysepticus	Bacillus_A_anthracis	Bacillus_A_paranthracis	Bacillus_A_sp018966865
Bacillus_A	Bacillus_A_anthracis	GCF_000008445.1	ASM844v1	Bacillus anthracis str. 'Ames Ancestor'	Bacillus_A_anthracis	Bacillus_A_bombysepticus	Bacillus_A_bombysepticus	Bacillus_A_anthracis	Bacillus_A_cereus	Bacillus_A_sp018966865
Bacillus_A	Bacillus_A_anthracis	GCF_000008505.1	ASM850v1	[Bacillus thuringiensis] serovar konkukian str. 97-27	Bacillus_A_anthracis	Bacillus_A_anthracis	Bacillus_A_bombysepticus	Bacillus_A_anthracis	Bacillus_A_anthracis	Bacillus_A_sp018966865
Bacillus_A	Bacillus_A_anthracis	GCF_000011625.1	ASM1162v1	Bacillus cereus E33L	Bacillus_A_anthracis	Bacillus_A_anthracis	Bacillus_A_bombysepticus	Bacillus_A_anthracis	Bacillus_A_paranthracis	Bacillus_A_anthracis
Bacillus_A	Bacillus_A_anthracis	GCF_000015065.1	ASM1506v1	Bacillus thuringiensis str. Al Hakam	Bacillus_A_anthracis	Bacillus_A_anthracis	Bacillus_A_bombysepticus	Bacillus_A_anthracis	Bacillus_A_paranthracis	Bacillus_A_anthracis
Bacillus_A	Bacillus_A_anthracis	GCF_000021445.1	ASM2144v1	Bacillus anthracis str. CDC 684	Bacillus_A_anthracis	Bacillus_A_anthracis	Bacillus_A_bombysepticus	Bacillus_A_anthracis	Bacillus_A_anthracis	Bacillus_A_sp018966865
Bacillus_A	Bacillus_A_anthracis	GCF_000021785.1	ASM2178v1	Bacillus cereus AH820	Bacillus_A_anthracis	Bacillus_A_anthracis	Bacillus_A_bombysepticus	Bacillus_A_anthracis	Bacillus_A_anthracis	Bacillus_A_sp018966865
Bacillus_A	Bacillus_A_anthracis	GCF_000022505.1	ASM2250v1	Bacillus cereus 03BB102	Bacillus_A_anthracis	Bacillus_A_anthracis	Bacillus_A_bombysepticus	Bacillus_A_anthracis	Bacillus_A_paranthracis	Bacillus_A_sp018966865
Bacillus_A	Bacillus_A_anthracis	GCF_000022865.1	ASM2286v1	Bacillus anthracis str. A0248	Bacillus_A_anthracis	Bacillus_A_anthracis	Bacillus_A_bombysepticus	Bacillus_A_anthracis	Bacillus_A_anthracis	Bacillus_A_sp018966865
Bacillus_A	Bacillus_A_anthracis	GCF_000143605.1	ASM14360v1	Bacillus cereus biovar anthracis str. CI	Bacillus_A_anthracis	Bacillus_A_anthracis	Bacillus_A_bombysepticus	Bacillus_A_anthracis	Bacillus_A_anthracis	Bacillus_A_sp018966865
Bacillus_A	Bacillus_A_anthracis	GCF_000239195.1	ASM23919v1	Bacillus cereus F837/76	Bacillus_A_anthracis	Bacillus_A_anthracis	Bacillus_A_bombysepticus	Bacillus_A_anthracis	Bacillus_A_anthracis	Bacillus_A_sp018966865
Bacillus_A	Bacillus_A_anthracis	GCF_000258885.1	ASM25888v1	Bacillus anthracis str. H9401	Bacillus_A_anthracis	Bacillus_A_paranthracis	Bacillus_A_bombysepticus	Bacillus_A_anthracis	Bacillus_A_anthracis	Bacillus_A_sp018966865
Bacillus_A	Bacillus_A_anthracis	GCF_000295695.2	ASM29569v2	Bacillus anthracis str. BF1	Bacillus_A_anthracis	Bacillus_A_anthracis	Bacillus_A_bombysepticus	Bacillus_A_anthracis	Bacillus_A_anthracis	Bacillus_A_sp018966865
Bacillus_A	Bacillus_A_anthracis	GCF_000512775.2	ASM51277v2	Bacillus anthracis str. A16R	Bacillus_A_anthracis	Bacillus_A_anthracis	Bacillus_A_bombysepticus	Bacillus_A_anthracis	Bacillus_A_anthracis	Bacillus_A_sp018966865
Bacillus_A	Bacillus_A_anthracis	GCF_000512835.2	ASM51283v2	Bacillus anthracis str. A16	Bacillus_A_anthracis	Bacillus_A_anthracis	Bacillus_A_bombysepticus	Bacillus_A_anthracis	Bacillus_A_anthracis	Bacillus_A_sp018966865
Bacillus_A	Bacillus_A_anthracis	GCF_000534935.2	ASM53493v2	Bacillus anthracis	Bacillus_A_anthracis	Bacillus_A_anthracis	Bacillus_A_bombysepticus	Bacillus_A_anthracis	Bacillus_A_anthracis	Bacillus_A_bombysepticus
Bacillus_A	Bacillus_A_anthracis	GCF_000583105.1	ASM58310v1	Bacillus anthracis str. SVA11	Bacillus_A_anthracis	Bacillus_A_anthracis	Bacillus_A_bombysepticus	Bacillus_A_anthracis	Bacillus_A_anthracis	Bacillus_A_thuringiensis_K
Bacillus_A	Bacillus_A_anthracis	GCF_000725325.1	ASM72532v1	Bacillus anthracis	Bacillus_A_anthracis	Bacillus_A_anthracis	Bacillus_A_anthracis	Bacillus_A_anthracis	Bacillus_A_anthracis	Bacillus_A_anthracis
Bacillus_A	Bacillus_A_anthracis	GCF_000742655.1	ASM74265v1	Bacillus anthracis	Bacillus_A_anthracis	Bacillus_A_anthracis	Bacillus_A_bombysepticus	Bacillus_A_anthracis	Bacillus_A_anthracis	Bacillus_A_sp018966865
Bacillus_A	Bacillus_A_anthracis	GCF_000742895.1	ASM74289v1	Bacillus anthracis str. Vollum	Bacillus_A_anthracis	Bacillus_A_anthracis	Bacillus_A_anthracis	Bacillus_A_anthracis	Bacillus_A_anthracis	Bacillus_A_thuringiensis_S
Bacillus_A	Bacillus_A_anthracis	GCF_000832385.1	ASM83238v1	Bacillus cereus D17	Bacillus_A_anthracis	Bacillus_A_anthracis	Bacillus_A_anthracis	Bacillus_A_anthracis	Bacillus_A_anthracis	Bacillus_A_anthracis
Bacillus_A	Bacillus_A_anthracis	GCF_000832405.1	ASM83240v1	Bacillus cereus 03BB102	Bacillus_A_anthracis	Bacillus_A_anthracis	Bacillus_A_anthracis	Bacillus_A_anthracis	Bacillus_A_cereus	Bacillus_A_anthracis
Bacillus_A	Bacillus_A_anthracis	GCF_000832425.1	ASM83242v1	Bacillus anthracis	Bacillus_A_anthracis	Bacillus_A_anthracis	Bacillus_A_bombysepticus	Bacillus_A_anthracis	Bacillus_A_anthracis	Bacillus_A_sp018966865
Bacillus_A	Bacillus_A_anthracis	GCF_000832445.1	ASM83244v1	Bacillus anthracis	Bacillus_A_anthracis	Bacillus_A_anthracis	Bacillus_A_anthracis	Bacillus_A_anthracis	Bacillus_A_anthracis	Bacillus_A_anthracis
Bacillus_A	Bacillus_A_anthracis	GCF_000832465.1	ASM83246v1	Bacillus anthracis	Bacillus_A_anthracis	Bacillus_A_anthracis	Bacillus_A_anthracis	Bacillus_A_anthracis	Bacillus_A_paranthracis	Bacillus_A_anthracis
Bacillus_A	Bacillus_A_anthracis	GCF_000832485.1	ASM83248v1	Bacillus thuringiensis	Bacillus_A_anthracis	Bacillus_A_anthracis	Bacillus_A_bombysepticus	Bacillus_A_anthracis	Bacillus_A_paranthracis	Bacillus_A_sp018966865
Bacillus_A	Bacillus_A_anthracis	GCF_000832505.1	ASM83250v1	Bacillus anthracis	Bacillus_A_anthracis	Bacillus_A_anthracis	Bacillus_A_anthracis	Bacillus_A_anthracis	Bacillus_A_anthracis	Bacillus_A_anthracis
Bacillus_A	Bacillus_A_anthracis	GCF_000832565.1	ASM83256v1	Bacillus anthracis	Bacillus_A_anthracis	Bacillus_A_anthracis	Bacillus_A_anthracis	Bacillus_A_anthracis	Bacillus_A_anthracis	Bacillus_A_anthracis
Bacillus_A	Bacillus_A_anthracis	GCF_000832585.1	ASM83258v1	Bacillus anthracis	Bacillus_A_anthracis	Bacillus_A_anthracis	Bacillus_A_bombysepticus	Bacillus_A_anthracis	Bacillus_A_anthracis	Bacillus_A_sp018966865
Bacillus_A	Bacillus_A_anthracis	GCF_000832635.1	ASM83263v1	Bacillus anthracis str. Sterne	Bacillus_A_anthracis	Bacillus_A_anthracis	Bacillus_A_paranthracis	Bacillus_A_anthracis	Bacillus_A_anthracis	Bacillus_A_paranthracis
Bacillus_A	Bacillus_A_anthracis	GCF_000832665.1	ASM83266v1	Bacillus anthracis	Bacillus_A_anthracis	Bacillus_A_anthracis	Bacillus_A_anthracis	Bacillus_A_anthracis	Bacillus_A_anthracis	Bacillus_A_anthracis
Bacillus_A	Bacillus_A_anthracis	GCF_000832725.1	ASM83272v1	Bacillus anthracis	Bacillus_A_anthracis	Bacillus_A_anthracis	Bacillus_A_anthracis	Bacillus_A_anthracis	Bacillus_A_anthracis	Bacillus_A_anthracis
Bacillus_A	Bacillus_A_anthracis	GCF_000832745.1	ASM83274v1	Bacillus anthracis	Bacillus_A_anthracis	Bacillus_A_anthracis	Bacillus_A_anthracis	Bacillus_A_anthracis	Bacillus_A_anthracis	Bacillus_A_anthracis
Bacillus_A	Bacillus_A_anthracis	GCF_000832765.1	ASM83276v1	Bacillus cereus	Bacillus_A_anthracis	Bacillus_A_anthracis	Bacillus_A_bombysepticus	Bacillus_A_anthracis	Bacillus_A_anthracis	Bacillus_A_sp018966865
Bacillus_A	Bacillus_A_anthracis	GCF_000832785.1	ASM83278v1	Bacillus anthracis str. V770-NP-1R	Bacillus_A_anthracis	Bacillus_A_anthracis	Bacillus_A_bombysepticus	Bacillus_A_anthracis	Bacillus_A_anthracis	Bacillus_A_sp018966865
Bacillus_A	Bacillus_A_anthracis	GCF_000832825.1	ASM83282v1	Bacillus thuringiensis	Bacillus_A_anthracis	Bacillus_A_anthracis	Bacillus_A_bombysepticus	Bacillus_A_anthracis	Bacillus_A_anthracis	Bacillus_A_anthracis
Bacillus_A	Bacillus_A_anthracis	GCF_000832865.1	ASM83286v1	Bacillus cereus 03BB108	Bacillus_A_anthracis	Bacillus_A_anthracis	Bacillus_A_bombysepticus	Bacillus_A_anthracis	Bacillus_A_anthracis	Bacillus_A_sp018966865
Bacillus_A	Bacillus_A_anthracis	GCF_000832925.1	ASM83292v1	Bacillus thuringiensis	Bacillus_A_anthracis	Bacillus_A_anthracis	Bacillus_A_bombysepticus	Bacillus_A_anthracis	Bacillus_A_anthracis	Bacillus_A_sp018966865
Bacillus_A	Bacillus_A_anthracis	GCF_000832965.1	ASM83296v1	Bacillus anthracis	Bacillus_A_anthracis	Bacillus_A_anthracis	Bacillus_A_anthracis	Bacillus_A_anthracis	Bacillus_A_anthracis	Bacillus_A_anthracis
Bacillus_A	Bacillus_A_anthracis	GCF_000833045.1	ASM83304v1	Bacillus cereus E33L	Bacillus_A_anthracis	Bacillus_A_anthracis	Bacillus_A_anthracis	Bacillus_A_anthracis	Bacillus_A_tropicus	Bacillus_A_anthracis
Bacillus_A	Bacillus_A_anthracis	GCF_000833065.1	ASM83306v1	Bacillus anthracis	Bacillus_A_anthracis	Bacillus_A_anthracis	Bacillus_A_bombysepticus	Bacillus_A_anthracis	Bacillus_A_cereus	Bacillus_A_sp018966865
Bacillus_A	Bacillus_A_anthracis	GCF_000833085.1	ASM83308v1	Bacillus thuringiensis	Bacillus_A_anthracis	Bacillus_A_anthracis	Bacillus_A_bombysepticus	Bacillus_A_anthracis	Bacillus_A_anthracis	Bacillus_A_sp018966865
Bacillus_A	Bacillus_A_anthracis	GCF_000833125.1	ASM83312v1	Bacillus anthracis	Bacillus_A_anthracis	Bacillus_A_anthracis	Bacillus_A_bombysepticus	Bacillus_A_anthracis	Bacillus_A_tropicus	Bacillus_A_cereus
Bacillus_A	Bacillus_A_anthracis	GCF_000833275.1	ASM83327v1	Bacillus anthracis str. Turkey32	Bacillus_A_anthracis	Bacillus_A_anthracis	Bacillus_A_bombysepticus	Bacillus_A_anthracis	Bacillus_A_paranthracis	Bacillus_A_sp018966865
Bacillus_A	Bacillus_A_anthracis	GCF_000835185.1	ASM83518v1	Bacillus cereus	Bacillus_A_anthracis	Bacillus_A_anthracis	Bacillus_A_bombysepticus	Bacillus_A_anthracis	Bacillus_A_anthracis	Bacillus_A_thuringiensis_S
Bacillus_A	Bacillus_A_anthracis	GCF_000875715.1	ASM87571v1	Bacillus anthracis	Bacillus_A_anthracis	Bacillus_A_anthracis	Bacillus_A_bombysepticus	Bacillus_A_anthracis	Bacillus_A_anthracis	Bacillus_A_sp018966865
Bacillus_A	Bacillus_A_anthracis	GCF_001543225.1	ASM154322v1	Bacillus anthracis	Bacillus_A_anthracis	Bacillus_A_anthracis	Bacillus_A_bombysepticus	Bacillus_A_anthracis	Bacillus_A_anthracis	Bacillus_A_sp018966865
Bacillus_A	Bacillus_A_anthracis	GCF_001654475.1	ASM165447v1	Bacillus anthracis	Bacillus_A_anthracis	Bacillus_A_anthracis	Bacillus_A_bombysepticus	Bacillus_A_anthracis	Bacillus_A_anthracis	Bacillus_A_sp018966865
Bacillus_A	Bacillus_A_anthracis	GCF_001683065.1	ASM168306v1	Bacillus anthracis	Bacillus_A_anthracis	Bacillus_A_anthracis	Bacillus_A_bombysepticus	Bacillus_A_anthracis	Bacillus_A_anthracis	Bacillus_A_sp018966865
Bacillus_A	Bacillus_A_anthracis	GCF_001683095.1	ASM168309v1	Bacillus anthracis	Bacillus_A_anthracis	Bacillus_A_anthracis	Bacillus_A_pseudomycoides	Bacillus_A_anthracis	Bacillus_A_anthracis	Bacillus_A_pseudomycoides
Bacillus_A	Bacillus_A_anthracis	GCF_001683135.1	ASM168313v1	Bacillus anthracis	Bacillus_A_anthracis	Bacillus_A_anthracis	Bacillus_A_bombysepticus	Bacillus_A_anthracis	Bacillus_A_paranthracis	Bacillus_A_sp018966865
Bacillus_A	Bacillus_A_anthracis	GCF_001683155.1	ASM168315v1	Bacillus anthracis	Bacillus_A_anthracis	Bacillus_A_anthracis	Bacillus_A_bombysepticus	Bacillus_A_anthracis	Bacillus_A_anthracis	Bacillus_A_anthracis
Bacillus_A	Bacillus_A_anthracis	GCF_001683175.1	ASM168317v1	Bacillus anthracis	Bacillus_A_anthracis	Bacillus_A_anthracis	Bacillus_A_bombysepticus	Bacillus_A_anthracis	Bacillus_A_anthracis	Bacillus_A_sp018966865
Bacillus_A	Bacillus_A_anthracis	GCF_001683195.1	ASM168319v1	Bacillus anthracis	Bacillus_A_anthracis	Bacillus_A_anthracis	Bacillus_A_bombysepticus	Bacillus_A_anthracis	Bacillus_A_cereus	Bacillus_A_sp018966865
Bacillus_A	Bacillus_A_anthracis	GCF_001683215.1	ASM168321v1	Bacillus anthracis	Bacillus_A_anthracis	Bacillus_A_anthracis	Bacillus_A_bombysepticus	Bacillus_A_anthracis	Bacillus_A_anthracis	Bacillus_A_cereus_AV
Bacillus_A	Bacillus_A_anthracis	GCF_001683235.1	ASM168323v1	Bacillus anthracis	Bacillus_A_anthracis	Bacillus_A_anthracis	Bacillus_A_bombysepticus	Bacillus_A_anthracis	Bacillus_A_anthracis	Bacillus_A_bombysepticus
Bacillus_A	Bacillus_A_anthracis	GCF_001683255.1	ASM168325v1	Bacillus anthracis	Bacillus_A_anthracis	Bacillus_A_anthracis	Bacillus_A_thuringiensis_N	Bacillus_A_anthracis	Bacillus_A_anthracis	Bacillus_A_cereus
Bacillus_A	Bacillus_A_anthracis	GCF_001683275.1	ASM168327v1	Bacillus anthracis	Bacillus_A_anthracis	Bacillus_A_anthracis	Bacillus_A_bombysepticus	Bacillus_A_anthracis	Bacillus_A_thuringiensis_K	Bacillus_A_sp018966865
Bacillus_A	Bacillus_A_anthracis	GCF_001683295.1	ASM168329v1	Bacillus anthracis	Bacillus_A_anthracis	Bacillus_A_anthracis	Bacillus_A_bombysepticus	Bacillus_A_anthracis	Bacillus_A_anthracis	Bacillus_A_sp018966865
Bacillus_A	Bacillus_A_anthracis	GCF_001936375.1	ASM193637v1	Bacillus anthracis	Bacillus_A_anthracis	Bacillus_A_anthracis	Bacillus_A_anthracis	Bacillus_A_tropicus	Bacillus_A_paranthracis	Bacillus_A_anthracis
Bacillus_A	Bacillus_A_anthracis	GCF_001941885.1	ASM194188v1	Bacillus cereus	Bacillus_A_anthracis	Bacillus_A_anthracis	Bacillus_A_bombysepticus	Bacillus_A_anthracis	Bacillus_A_anthracis	Bacillus_A_sp018966865
Bacillus_A	Bacillus_A_anthracis	GCF_001941905.1	ASM194190v1	Bacillus cereus	Bacillus_A_anthracis	Bacillus_A_anthracis	Bacillus_A_bombysepticus	Bacillus_A_anthracis	Bacillus_A_paranthracis	Bacillus_A_sp018966865
Bacillus_A	Bacillus_A_anthracis	GCF_001941925.1	ASM194192v1	Bacillus cereus	Bacillus_A_anthracis	Bacillus_A_anthracis	Bacillus_A_bombysepticus	Bacillus_A_anthracis	Bacillus_A_anthracis	Bacillus_A_sp018966865
Bacillus_A	Bacillus_A_anthracis	GCF_001990245.1	ASM199024v1	Bacillus anthracis	Bacillus_A_anthracis	Bacillus_A_anthracis	Bacillus_A_wiedmannii	Bacillus_A_anthracis	Bacillus_A_anthracis	Bacillus_A_wiedmannii
Bacillus_A	Bacillus_A_anthracis	GCF_002192515.1	ASM219251v1	Bacillus thuringiensis	Bacillus_A_anthracis	Bacillus_A_anthracis	Bacillus_A_anthracis	Bacillus_A_anthracis	Bacillus_A_anthracis	Bacillus_A_anthracis
Bacillus_A	Bacillus_A_anthracis	GCF_002208785.1	ASM220878v2	Bacillus anthracis	Bacillus_A_anthracis	Bacillus_A_anthracis	Bacillus_A_bombysepticus	Bacillus_A_anthracis	Bacillus_A_anthracis	Bacillus_A_sp018966865
Bacillus_A	Bacillus_A_anthracis	GCF_002277915.1	ASM227791v1	Bacillus anthracis	Bacillus_A_anthracis	Bacillus_A_anthracis	Bacillus_A_bombysepticus	Bacillus_A_anthracis	Bacillus_A_paranthracis	Bacillus_A_sp018966865
Bacillus_A	Bacillus_A_anthracis	GCF_002356575.1	ASM235657v1	Bacillus anthracis	Bacillus_A_anthracis	Bacillus_A_anthracis	Bacillus_A_bombysepticus	Bacillus_A_anthracis	Bacillus_A_anthracis	Bacillus_A_sp018966865
Bacillus_A	Bacillus_A_anthracis	GCF_002833485.1	ASM283348v1	Bacillus sp. HBCD-sjtu	Bacillus_A_anthracis	Bacillus_A_anthracis	Bacillus_A_anthracis	Bacillus_A_anthracis	Bacillus_A_anthracis	Bacillus_A_sp018966865
Bacillus_A	Bacillus_A_anthracis	GCF_002980615.3	ASM298061v3	Bacillus anthracis	Bacillus_A_anthracis	Bacillus_A_anthracis	Bacillus_A_bombysepticus	Bacillus_A_anthracis	Bacillus_A_thuringiensis_K	Bacillus_A_sp018966865
Bacillus_A	Bacillus_A_anthracis	GCF_003227955.1	ASM322795v1	Bacillus anthracis	Bacillus_A_anthracis	Bacillus_A_anthracis	Bacillus_A_bombysepticus	Bacillus_A_anthracis	Bacillus_A_anthracis	Bacillus_A_anthracis
Bacillus_A	Bacillus_A_anthracis	GCF_003410255.1	ASM341025v1	Bacillus anthracis	Bacillus_A_anthracis	Bacillus_A_anthracis	Bacillus_A_anthracis	Bacillus_A_anthracis	Bacillus_A_anthracis	Bacillus_A_cereus
Bacillus_A	Bacillus_A_anthracis	GCF_003410355.1	ASM341035v1	Bacillus anthracis	Bacillus_A_anthracis	Bacillus_A_anthracis	Bacillus_A_anthracis	Bacillus_A_anthracis	Bacillus_A_anthracis	Bacillus_A_sp018966865
Bacillus_A	Bacillus_A_anthracis	GCF_004328845.1	ASM432884v1	Bacillus anthracis	Bacillus_A_anthracis	Bacillus_A_anthracis	Bacillus_A_bombysepticus	Bacillus_A_anthracis	Bacillus_A_anthracis	Bacillus_A_bombysepticus
Bacillus_A	Bacillus_A_anthracis	GCF_004801195.1	ASM480119v1	Bacillus cereus	Bacillus_A_anthracis	Bacillus_A_anthracis	Bacillus_A_anthracis	Bacillus_A_anthracis	Bacillus_A_anthracis	Bacillus_A_anthracis
Bacillus_A	Bacillus_A_anthracis	GCF_006088855.1	ASM608885v1	Bacillus anthracis	Bacillus_A_anthracis	Bacillus_A_anthracis	Bacillus_A_bombysepticus	Bacillus_A_anthracis	Bacillus_A_anthracis	Bacillus_A_sp018966865
Bacillus_A	Bacillus_A_anthracis	GCF_006742565.1	ASM674256v1	Bacillus anthracis	Bacillus_A_anthracis	Bacillus_A_anthracis	Bacillus_A_pseudomycoides	Bacillus_A_anthracis	Bacillus_A_anthracis	Bacillus_A_pseudomycoides
Bacillus_A	Bacillus_A_anthracis	GCF_009806595.1	ASM980659v1	Bacillus anthracis	Bacillus_A_anthracis	Bacillus_A_anthracis	Bacillus_A_bombysepticus	Bacillus_A_anthracis	Bacillus_A_paranthracis	Bacillus_A_sp018966865
Bacillus_A	Bacillus_A_anthracis	GCF_009806615.1	ASM980661v1	Bacillus anthracis	Bacillus_A_anthracis	Bacillus_A_anthracis	Bacillus_A_thuringiensis_K	Bacillus_A_anthracis	Bacillus_A_anthracis	Bacillus_A_thuringiensis_K
Bacillus_A	Bacillus_A_anthracis	GCF_009806635.1	ASM980663v1	Bacillus anthracis	Bacillus_A_anthracis	Bacillus_A_cereus	Bacillus_A_bombysepticus	Bacillus_A_anthracis	Bacillus_A_paranthracis	Bacillus_A_sp018966865
Bacillus_A	Bacillus_A_anthracis	GCF_009806655.1	ASM980665v1	Bacillus anthracis	Bacillus_A_anthracis	Bacillus_A_anthracis	Bacillus_A_bombysepticus	Bacillus_A_anthracis	Bacillus_A_paranthracis	Bacillus_A_sp018966865
Bacillus_A	Bacillus_A_anthracis	GCF_009806675.1	ASM980667v1	Bacillus anthracis	Bacillus_A_anthracis	Bacillus_A_anthracis	Bacillus_A_bombysepticus	Bacillus_A_anthracis	Bacillus_A_cereus	Bacillus_A_thuringiensis_S
Bacillus_A	Bacillus_A_anthracis	GCF_009806695.1	ASM980669v1	Bacillus anthracis	Bacillus_A_anthracis	Bacillus_A_anthracis	Bacillus_A_bombysepticus	Bacillus_A_anthracis	Bacillus_A_anthracis	Bacillus_A_anthracis
Bacillus_A	Bacillus_A_anthracis	GCF_013177495.2	ASM1317749v2	Bacillus cereus	Bacillus_A_anthracis	Bacillus_A_anthracis	Bacillus_A_bombysepticus	Bacillus_A_anthracis	Bacillus_A_anthracis	Bacillus_A_bombysepticus
Bacillus_A	Bacillus_A_anthracis	GCF_013267235.1	ASM1326723v1	Bacillus cereus	Bacillus_A_anthracis	Bacillus_A_anthracis	Bacillus_A_bombysepticus	Bacillus_A_anthracis	Bacillus_A_anthracis	Bacillus_A_sp018966865
Bacillus_A	Bacillus_A_anthracis	GCF_013267315.1	ASM1326731v1	Bacillus thuringiensis	Bacillus_A_anthracis	Bacillus_A_anthracis	Bacillus_A_bombysepticus	Bacillus_A_anthracis	Bacillus_A_anthracis	Bacillus_A_sp018966865
Bacillus_A	Bacillus_A_anthracis	GCF_013267335.1	ASM1326733v1	Bacillus thuringiensis	Bacillus_A_anthracis	Bacillus_A_anthracis	Bacillus_A_bombysepticus	Bacillus_A_anthracis	Bacillus_A_paranthracis	Bacillus_A_sp018966865
Bacillus_A	Bacillus_A_anthracis	GCF_013267455.1	ASM1326745v1	Bacillus cereus	Bacillus_A_anthracis	Bacillus_A_anthracis	Bacillus_A_bombysepticus	Bacillus_A_anthracis	Bacillus_A_pseudomycoides	Bacillus_A_sp018966865
Bacillus_A	Bacillus_A_anthracis	GCF_013267475.1	ASM1326747v1	Bacillus cereus	Bacillus_A_anthracis	Bacillus_A_paranthracis	Bacillus_A_bombysepticus	Bacillus_A_anthracis	Bacillus_A_paranthracis	Bacillus_A_sp018966865
Bacillus_A	Bacillus_A_anthracis	GCF_013267775.1	ASM1326777v1	Bacillus cereus	Bacillus_A_anthracis	Bacillus_A_anthracis	Bacillus_A_bombysepticus	Bacillus_A_anthracis	Bacillus_A_anthracis	Bacillus_A_anthracis
Bacillus_A	Bacillus_A_anthracis	GCF_013267795.1	ASM1326779v1	Bacillus thuringiensis	Bacillus_A_anthracis	Bacillus_A_anthracis	Bacillus_A_bombysepticus	Bacillus_A_anthracis	Bacillus_A_anthracis	Bacillus_A_albus
Bacillus_A	Bacillus_A_anthracis	GCF_013267815.1	ASM1326781v1	Bacillus thuringiensis	Bacillus_A_anthracis	Bacillus_A_anthracis	Bacillus_A_bombysepticus	Bacillus_A_anthracis	Bacillus_A_tropicus	Bacillus_A_sp018966865
Bacillus_A	Bacillus_A_anthracis	GCF_013343075.1	ASM1334307v1	Bacillus thuringiensis	Bacillus_A_anthracis	Bacillus_A_anthracis	Bacillus_A_bombysepticus	Bacillus_A_anthracis	Bacillus_A_paranthracis	Bacillus_A_sp018966865
Bacillus_A	Bacillus_A_anthracis	GCF_016027015.1	ASM1602701v1	Bacillus cereus	Bacillus_A_anthracis	Bacillus_A_anthracis	Bacillus_A_bombysepticus	Bacillus_A_anthracis	Bacillus_A_paranthracis	Bacillus_A_sp018966865
Bacillus_A	Bacillus_A_anthracis	GCF_018309125.1	ASM1830912v1	Bacillus cereus	Bacillus_A_anthracis	Bacillus_A_anthracis	Bacillus_A_anthracis	Bacillus_A_anthracis	Bacillus_A_anthracis	Bacillus_A_anthracis
Bacillus_A	Bacillus_A_anthracis	GCF_018309145.1	ASM1830914v1	Bacillus cereus	Bacillus_A_anthracis	Bacillus_A_anthracis	Bacillus_A_wiedmannii	Bacillus_A_anthracis	Bacillus_A_anthracis	Bacillus_A_wiedmannii
Bacillus_A	Bacillus_A_anthracis	GCF_019693235.1	ASM1969323v1	Bacillus anthracis	Bacillus_A_anthracis	Bacillus_A_anthracis	Bacillus_A_bombysepticus	Bacillus_A_anthracis	Bacillus_A_thuringiensis_K	Bacillus_A_sp018966865
Bacillus_A	Bacillus_A_anthracis	GCF_021390035.1	ASM2139003v1	Bacillus anthracis	Bacillus_A_anthracis	Bacillus_A_anthracis	Bacillus_A_anthracis	Bacillus_A_anthracis	Bacillus_A_anthracis	Bacillus_A_anthracis
Bacillus_A	Bacillus_A_anthracis	GCF_021654875.1	ASM2165487v1	Bacillus cereus	Bacillus_A_anthracis	Bacillus_A_anthracis	Bacillus_A_thuringiensis	Bacillus_A_anthracis	Bacillus_A_anthracis	Bacillus_A_anthracis
Bacillus_A	Bacillus_A_anthracis	GCF_021654895.1	ASM2165489v1	Bacillus cereus	Bacillus_A_anthracis	Bacillus_A_anthracis	Bacillus_A_bombysepticus	Bacillus_A_anthracis	Bacillus_A_anthracis	Bacillus_A_sp018966865
Bacillus_A	Bacillus_A_anthracis	GCF_021654915.1	ASM2165491v1	Bacillus cereus	Bacillus_A_anthracis	Bacillus_A_anthracis	Bacillus_A_anthracis	Bacillus_A_anthracis	Bacillus_A_anthracis	Bacillus_A_anthracis
Bacillus_A	Bacillus_A_anthracis	GCF_021654935.1	ASM2165493v1	Bacillus cereus	Bacillus_A_anthracis	Bacillus_A_anthracis	Bacillus_A_anthracis	Bacillus_A_anthracis	Bacillus_A_anthracis	Bacillus_A_sp018966865
Bacillus_A	Bacillus_A_anthracis	GCF_021654975.1	ASM2165497v1	Bacillus cereus	Bacillus_A_anthracis	Bacillus_A_anthracis	Bacillus_A_paranthracis	Bacillus_A_anthracis	Bacillus_A_anthracis	Bacillus_A_paranthracis
Bacillus_A	Bacillus_A_anthracis	GCF_021654995.1	ASM2165499v1	Bacillus cereus	Bacillus_A_anthracis	Bacillus_A_anthracis	Bacillus_A_bombysepticus	Bacillus_A_anthracis	Bacillus_A_anthracis	Bacillus_A_sp018966865
Bacillus_A	Bacillus_A_anthracis	GCF_021655015.1	ASM2165501v1	Bacillus cereus	Bacillus_A_anthracis	Bacillus_A_anthracis	Bacillus_A_bombysepticus	Bacillus_A_anthracis	Bacillus_A_anthracis	Bacillus_A_sp018966865
Bacillus_A	Bacillus_A_anthracis	GCF_021655035.1	ASM2165503v1	Bacillus cereus	Bacillus_A_anthracis	Bacillus_A_anthracis	Bacillus_A_anthracis	Bacillus_A_anthracis	Bacillus_A_anthracis	Bacillus_A_anthracis
Bacillus_A	Bacillus_A_anthracis	GCF_021655055.1	ASM2165505v1	Bacillus cereus	Bacillus_A_anthracis	Bacillus_A_anthracis	Bacillus_A_anthracis	Bacillus_A_anthracis	Bacillus_A_anthracis	Bacillus_A_anthracis
Bacillus_A	Bacillus_A_anthracis	GCF_021655135.1	ASM2165513v1	Bacillus cereus	Bacillus_A_anthracis	Bacillus_A_anthracis	Bacillus_A_bombysepticus	Bacillus_A_anthracis	Bacillus_A_paranthracis	Bacillus_A_sp018966865
Bacillus_A	Bacillus_A_anthracis	GCF_021655175.1	ASM2165517v1	Bacillus cereus	Bacillus_A_anthracis	Bacillus_A_anthracis	Bacillus_A_bombysepticus	Bacillus_A_anthracis	Bacillus_A_paranthracis	Bacillus_A_sp018966865
Bacillus_A	Bacillus_A_anthracis	GCF_021655195.1	ASM2165519v1	Bacillus cereus	Bacillus_A_anthracis	Bacillus_A_anthracis	Bacillus_A_pseudomycoides	Bacillus_A_anthracis	Bacillus_A_anthracis	Bacillus_A_pseudomycoides
Bacillus_A	Bacillus_A_anthracis	GCF_021655215.1	ASM2165521v1	Bacillus cereus	Bacillus_A_anthracis	Bacillus_A_anthracis	Bacillus_A_bombysepticus	Bacillus_A_anthracis	Bacillus_A_anthracis	Bacillus_A_sp018966865
Bacillus_A	Bacillus_A_anthracis	GCF_021655235.1	ASM2165523v1	Bacillus cereus	Bacillus_A_anthracis	Bacillus_A_anthracis	Bacillus_A_bombysepticus	Bacillus_A_anthracis	Bacillus_A_anthracis	Bacillus_A_sp018966865
Bacillus_A	Bacillus_A_anthracis	GCF_021655255.1	ASM2165525v1	Bacillus cereus	Bacillus_A_anthracis	Bacillus_A_anthracis	Bacillus_A_bombysepticus	Bacillus_A_anthracis	Bacillus_A_anthracis	Bacillus_A_sp018966865
Bacillus_A	Bacillus_A_anthracis	GCF_021655275.1	ASM2165527v1	Bacillus cereus	Bacillus_A_anthracis	Bacillus_A_anthracis	Bacillus_A_bombysepticus	Bacillus_A_anthracis	Bacillus_A_paranthracis	Bacillus_A_sp018966865
Bacillus_A	Bacillus_A_anthracis	GCF_021655315.1	ASM2165531v1	Bacillus cereus	Bacillus_A_anthracis	Bacillus_A_anthracis	Bacillus_A_bombysepticus	Bacillus_A_anthracis	Bacillus_A_cereus	Bacillus_A_anthracis
Bacillus_A	Bacillus_A_anthracis	GCF_021655335.1	ASM2165533v1	Bacillus cereus	Bacillus_A_anthracis	Bacillus_A_anthracis	Bacillus_A_bombysepticus	Bacillus_A_anthracis	Bacillus_A_anthracis	Bacillus_A_sp018966865
Bacillus_A	Bacillus_A_anthracis	GCF_021655355.1	ASM2165535v1	Bacillus cereus	Bacillus_A_anthracis	Bacillus_A_anthracis	Bacillus_A_bombysepticus	Bacillus_A_anthracis	Bacillus_A_anthracis	Bacillus_A_sp018966865
Bacillus_A	Bacillus_A_anthracis	GCF_022014755.1	ASM2201475v1	Bacillus anthracis	Bacillus_A_anthracis	Bacillus_A_anthracis	Bacillus_A_bombysepticus	Bacillus_A_anthracis	Bacillus_A_anthracis	Bacillus_A_sp018966865
Bacillus_A	Bacillus_A_anthracis	GCF_022014775.1	ASM2201477v1	Bacillus anthracis	Bacillus_A_anthracis	Bacillus_A_anthracis	Bacillus_A_bombysepticus	Bacillus_A_anthracis	Bacillus_A_paranthracis	Bacillus_A_sp018966865
Bacillus_A	Bacillus_A_anthracis	GCF_022014795.1	ASM2201479v1	Bacillus anthracis	Bacillus_A_anthracis	Bacillus_A_anthracis	Bacillus_A_bombysepticus	Bacillus_A_anthracis	Bacillus_A_anthracis	Bacillus_A_sp018966865
Bacillus_A	Bacillus_A_anthracis	GCF_022220505.1	ASM2222050v1	Bacillus anthracis	Bacillus_A_anthracis	Bacillus_A_anthracis	Bacillus_A_bombysepticus	Bacillus_A_anthracis	Bacillus_A_anthracis	Bacillus_A_anthracis
Bacillus_A	Bacillus_A_anthracis	GCF_022220525.1	ASM2222052v1	Bacillus anthracis	Bacillus_A_anthracis	Bacillus_A_anthracis	Bacillus_A_bombysepticus	Bacillus_A_anthracis	Bacillus_A_cereus	Bacillus_A_sp018966865
Bacillus_A	Bacillus_A_anthracis	GCF_022220545.1	ASM2222054v1	Bacillus anthracis	Bacillus_A_anthracis	Bacillus_A_anthracis	Bacillus_A_paranthracis	Bacillus_A_anthracis	Bacillus_A_anthracis	Bacillus_A_paranthracis
Bacillus_A	Bacillus_A_anthracis	GCF_022220565.1	ASM2222056v1	Bacillus anthracis	Bacillus_A_anthracis	Bacillus_A_anthracis	Bacillus_A_bombysepticus	Bacillus_A_anthracis	Bacillus_A_anthracis	Bacillus_A_sp018966865
Bacillus_A	Bacillus_A_anthracis	GCF_022220585.1	ASM2222058v1	Bacillus anthracis	Bacillus_A_anthracis	Bacillus_A_anthracis	Bacillus_A_bombysepticus	Bacillus_A_anthracis	Bacillus_A_tropicus	Bacillus_A_sp018966865
Bacillus_A	Bacillus_A_anthracis	GCF_022220605.1	ASM2222060v1	Bacillus anthracis	Bacillus_A_anthracis	Bacillus_A_anthracis	Bacillus_A_bombysepticus	Bacillus_A_anthracis	Bacillus_A_anthracis	Bacillus_A_sp018966865
Bacillus_A	Bacillus_A_anthracis	GCF_022220625.1	ASM2222062v1	Bacillus anthracis	Bacillus_A_anthracis	Bacillus_A_anthracis	Bacillus_A_bombysepticus	Bacillus_A_anthracis	Bacillus_A_anthracis	Bacillus_A_thuringiensis
Bacillus_A	Bacillus_A_anthracis	GCF_022220645.1	ASM2222064v1	Bacillus anthracis	Bacillus_A_anthracis	Bacillus_A_anthracis	Bacillus_A_cereus	Bacillus_A_anthracis	Bacillus_A_anthracis	Bacillus_A_sp018966865
Bacillus_A	Bacillus_A_anthracis	GCF_022220665.1	ASM2222066v1	Bacillus anthracis	Bacillus_A_anthracis	Bacillus_A_anthracis	Bacillus_A_mycoides	Bacillus_A_anthracis	Bacillus_A_paranthracis	Bacillus_A_anthracis
Bacillus_A	Bacillus_A_anthracis	GCF_022220685.1	ASM2222068v1	Bacillus anthracis	Bacillus_A_anthracis	Bacillus_A_anthracis	Bacillus_A_pseudomycoides	Bacillus_A_anthracis	Bacillus_A_anthracis	Bacillus_A_pseudomycoides
Bacillus_A	Bacillus_A_anthracis	GCF_022220905.1	ASM2222090v1	Bacillus anthracis	Bacillus_A_anthracis	Bacillus_A_anthracis	Bacillus_A_bombysepticus	Bacillus_A_anthracis	Bacillus_A_anthracis	Bacillus_A_sp018966865
Bacillus_A	Bacillus_A_anthracis	GCF_022220925.1	ASM2222092v1	Bacillus anthracis	Bacillus_A_anthracis	Bacillus_A_anthracis	Bacillus_A_thuringiensis_K	Bacillus_A_anthracis	Bacillus_A_anthracis	Bacillus_A_thuringiensis_K
Bacillus_A	Bacillus_A_anthracis	GCF_022220945.1	ASM2222094v1	Bacillus anthracis	Bacillus_A_anthracis	Bacillus_A_anthracis	Bacillus_A_bombysepticus	Bacillus_A_cereus	Bacillus_A_cereus	Bacillus_A_sp018966865
Bacillus_A	Bacillus_A_anthracis	GCF_022220965.1	ASM2222096v1	Bacillus anthracis	Bacillus_A_anthracis	Bacillus_A_anthracis	Bacillus_A_bombysepticus	Bacillus_A_anthracis	Bacillus_A_anthracis	Bacillus_A_sp018966865
Bacillus_A	Bacillus_A_anthracis	GCF_022220985.1	ASM2222098v1	Bacillus anthracis	Bacillus_A_anthracis	Bacillus_A_anthracis	Bacillus_A_bombysepticus	Bacillus_A_anthracis	Bacillus_A_anthracis	Bacillus_A_sp018966865
Bacillus_A	Bacillus_A_anthracis	GCF_022221005.1	ASM2222100v1	Bacillus anthracis	Bacillus_A_anthracis	Bacillus_A_anthracis	Bacillus_A_bombysepticus	Bacillus_A_anthracis	Bacillus_A_anthracis	Bacillus_A_sp018966865
Bacillus_A	Bacillus_A_anthracis	GCF_022221025.1	ASM2222102v1	Bacillus anthracis	Bacillus_A_anthracis	Bacillus_A_anthracis	Bacillus_A_bombysepticus	Bacillus_A_anthracis	Bacillus_A_anthracis	Bacillus_A_sp018966865
Bacillus_A	Bacillus_A_anthracis	GCF_022221045.1	ASM2222104v1	Bacillus anthracis	Bacillus_A_anthracis	Bacillus_A_anthracis	Bacillus_A_cereus	Bacillus_A_tropicus	Bacillus_A_anthracis	Bacillus_A_anthracis
Bacillus_A	Bacillus_A_anthracis	GCF_022221065.1	ASM2222106v1	Bacillus anthracis	Bacillus_A_anthracis	Bacillus_A_anthracis	Bacillus_A_bombysepticus	Bacillus_A_anthracis	Bacillus_A_paranthracis	Bacillus_A_sp018966865
Bacillus_A	Bacillus_A_anthracis	GCF_022221085.1	ASM2222108v1	Bacillus anthracis str. BF1	Bacillus_A_anthracis	Bacillus_A_anthracis	Bacillus_A_bombysepticus	Bacillus_A_anthracis	Bacillus_A_anthracis	Bacillus_A_sp018966865
Bacillus_A	Bacillus_A_anthracis	GCF_022221105.1	ASM2222110v1	Bacillus anthracis	Bacillus_A_anthracis	Bacillus_A_anthracis	Bacillus_A_bombysepticus	Bacillus_A_anthracis	Bacillus_A_anthracis	Bacillus_A_cereus
Bacillus_A	Bacillus_A_anthracis	GCF_022221125.1	ASM2222112v1	Bacillus anthracis	Bacillus_A_anthracis	Bacillus_A_anthracis	Bacillus_A_bombysepticus	Bacillus_A_anthracis	Bacillus_A_anthracis	Bacillus_A_sp018966865
Bacillus_A	Bacillus_A_anthracis	GCF_022221145.1	ASM2222114v1	Bacillus anthracis	Bacillus_A_anthracis	Bacillus_A_anthracis	Bacillus_A_bombysepticus	Bacillus_A_anthracis	Bacillus_A_anthracis	Bacillus_A_sp018966865
Bacillus_A	Bacillus_A_anthracis	GCF_022221165.1	ASM2222116v1	Bacillus anthracis	Bacillus_A_anthracis	Bacillus_A_anthracis	Bacillus_A_bombysepticus	Bacillus_A_anthracis	Bacillus_A_paranthracis	Bacillus_A_sp018966865
Bacillus_A	Bacillus_A_anthracis	GCF_022221185.1	ASM2222118v1	Bacillus anthracis	Bacillus_A_anthracis	Bacillus_A_anthracis	Bacillus_A_bombysepticus	Bacillus_A_anthracis	Bacillus_A_anthracis	Bacillus_A_thuringiensis_S
Bacillus_A	Bacillus_A_anthracis	GCF_022221205.1	ASM2222120v1	Bacillus anthracis	Bacillus_A_anthracis	Bacillus_A_anthracis	Bacillus_A_bombysepticus	Bacillus_A_tropicus	Bacillus_A_anthracis	Bacillus_A_sp018966865
Bacillus_A	Bacillus_A_anthracis	GCF_022221225.1	ASM2222122v1	Bacillus anthracis	Bacillus_A_anthracis	Bacillus_A_anthracis	Bacillus_A_bombysepticus	Bacillus_A_anthracis	Bacillus_A_anthracis	Bacillus_A_sp018966865
Bacillus_A	Bacillus_A_anthracis	GCF_022221245.1	ASM2222124v1	Bacillus anthracis	Bacillus_A_anthracis	Bacillus_A_bombysepticus	Bacillus_A_bombysepticus	Bacillus_A_anthracis	Bacillus_A_paranthracis	Bacillus_A_sp018966865
Bacillus_A	Bacillus_A_anthracis	GCF_022221265.1	ASM2222126v1	Bacillus anthracis	Bacillus_A_anthracis	Bacillus_A_anthracis	Bacillus_A_bombysepticus	Bacillus_A_anthracis	Bacillus_A_anthracis	Bacillus_A_sp018966865
Bacillus_A	Bacillus_A_anthracis	GCF_022221285.1	ASM2222128v1	Bacillus anthracis	Bacillus_A_anthracis	Bacillus_A_anthracis	Bacillus_A_anthracis	Bacillus_A_anthracis	Bacillus_A_anthracis	Bacillus_A_anthracis
Bacillus_A	Bacillus_A_anthracis	GCF_022221305.1	ASM2222130v1	Bacillus anthracis	Bacillus_A_anthracis	Bacillus_A_anthracis	Bacillus_A_bombysepticus	Bacillus_A_anthracis	Bacillus_A_anthracis	Bacillus_A_bombysepticus
Bacillus_A	Bacillus_A_anthracis	GCF_022221325.1	ASM2222132v1	Bacillus anthracis	Bacillus_A_anthracis	Bacillus_A_anthracis	Bacillus_A_bombysepticus	Bacillus_A_anthracis	Bacillus_A_anthracis	Bacillus_A_sp018966865
Bacillus_A	Bacillus_A_anthracis	GCF_022221345.1	ASM2222134v1	Bacillus anthracis	Bacillus_A_anthracis	Bacillus_A_anthracis	Bacillus_A_anthracis	Bacillus_A_anthracis	Bacillus_A_paranthracis	Bacillus_A_bombysepticus
Bacillus_A	Bacillus_A_anthracis	GCF_023824055.1	ASM2382405v1	Bacillus anthracis	Bacillus_A_anthracis	Bacillus_A_anthracis	Bacillus_A_thuringiensis	Bacillus_A_anthracis	Bacillus_A_anthracis	Bacillus_A_thuringiensis
Bacillus_A	Bacillus_A_anthracis	GCF_024396775.1	ASM2439677v1	Bacillus anthracis	Bacillus_A_anthracis	Bacillus_A_anthracis	Bacillus_A_anthracis	Bacillus_A_anthracis	Bacillus_A_anthracis	Bacillus_A_anthracis
Bacillus_A	Bacillus_A_anthracis	GCF_024396795.1	ASM2439679v1	Bacillus anthracis	Bacillus_A_anthracis	Bacillus_A_anthracis	Bacillus_A_bombysepticus	Bacillus_A_anthracis	Bacillus_A_anthracis	Bacillus_A_sp018966865
Bacillus_A	Bacillus_A_bombysepticus	GCF_000338755.1	ASM33875v1	Bacillus thuringiensis serovar kurstaki str. HD73	Bacillus_A_bombysepticus	Bacillus_A_bombysepticus	Bacillus_A_bombysepticus	Bacillus_A_bombysepticus	Bacillus_A_bombysepticus	Bacillus_A_sp018966865
Bacillus_A	Bacillus_A_bombysepticus	GCF_000635895.2	ASM63589v2	Bacillus cereus	Bacillus_A_bombysepticus	Bacillus_A_bombysepticus	Bacillus_A_bombysepticus	Bacillus_A_bombysepticus	Bacillus_A_cereus	Bacillus_A_sp018966865
Bacillus_A	Bacillus_A_bombysepticus	GCF_000688795.1	ASM68879v1	Bacillus thuringiensis serovar kurstaki str. YBT-1520	Bacillus_A_bombysepticus	Bacillus_A_bombysepticus	Bacillus_A_bombysepticus	Bacillus_A_bombysepticus	Bacillus_A_bombysepticus	Bacillus_A_sp018966865
Bacillus_A	Bacillus_A_bombysepticus	GCF_000717535.1	ASM71753v1	Bacillus thuringiensis serovar kurstaki str. HD-1	Bacillus_A_bombysepticus	Bacillus_A_bombysepticus	Bacillus_A_thuringiensis	Bacillus_A_bombysepticus	Bacillus_A_bombysepticus	Bacillus_A_thuringiensis
Bacillus_A	Bacillus_A_bombysepticus	GCF_000747545.1	ASM74754v1	Bacillus thuringiensis serovar kurstaki str. YBT-1520	Bacillus_A_bombysepticus	Bacillus_A_bombysepticus	Bacillus_A_anthracis	Bacillus_A_bombysepticus	Bacillus_A_bombysepticus	Bacillus_A_anthracis
Bacillus_A	Bacillus_A_bombysepticus	GCF_000803665.1	ASM80366v1	Bacillus thuringiensis serovar galleriae	Bacillus_A_bombysepticus	Bacillus_A_bombysepticus	Bacillus_A_bombysepticus	Bacillus_A_bombysepticus	Bacillus_A_cereus	Bacillus_A_sp018966865
Bacillus_A	Bacillus_A_bombysepticus	GCF_000831065.1	ASM83106v1	Bacillus bombysepticus str. Wang	Bacillus_A_bombysepticus	Bacillus_A_bombysepticus	Bacillus_A_bombysepticus	Bacillus_A_bombysepticus	Bacillus_A_thuringiensis_S	Bacillus_A_sp018966865
Bacillus_A	Bacillus_A_bombysepticus	GCF_001017635.1	ASM101763v1	Bacillus thuringiensis	Bacillus_A_bombysepticus	Bacillus_A_bombysepticus	Bacillus_A_bombysepticus	Bacillus_A_bombysepticus	Bacillus_A_thuringiensis_S	Bacillus_A_cereus
Bacillus_A	Bacillus_A_bombysepticus	GCF_001183785.1	ASM118378v1	Bacillus thuringiensis serovar indiana	Bacillus_A_bombysepticus	Bacillus_A_bombysepticus	Bacillus_A_bombysepticus	Bacillus_A_bombysepticus	Bacillus_A_bombysepticus	Bacillus_A_sp018966865
Bacillus_A	Bacillus_A_bombysepticus	GCF_001420855.1	ASM142085v1	Bacillus thuringiensis	Bacillus_A_bombysepticus	Bacillus_A_bombysepticus	Bacillus_A_bombysepticus	Bacillus_A_bombysepticus	Bacillus_A_thuringiensis_K	Bacillus_A_sp018966865
Bacillus_A	Bacillus_A_bombysepticus	GCF_001618665.1	ASM161866v1	Bacillus thuringiensis	Bacillus_A_bombysepticus	Bacillus_A_cereus	Bacillus_A_bombysepticus	Bacillus_A_bombysepticus	Bacillus_A_cereus	Bacillus_A_sp018966865
Bacillus_A	Bacillus_A_bombysepticus	GCF_001692675.1	ASM169267v1	Bacillus thuringiensis	Bacillus_A_bombysepticus	Bacillus_A_bombysepticus	Bacillus_A_bombysepticus	Bacillus_A_bombysepticus	Bacillus_A_bombysepticus	Bacillus_A_anthracis
Bacillus_A	Bacillus_A_bombysepticus	GCF_001816185.2	ASM181618v2	Bacillus sp. RZ2MS9	Bacillus_A_bombysepticus	Bacillus_A_cereus	Bacillus_A_anthracis	Bacillus_A_bombysepticus	Bacillus_A_cereus	Bacillus_A_anthracis
Bacillus_A	Bacillus_A_bombysepticus	GCF_002184245.1	ASM218424v1	Bacillus thuringiensis	Bacillus_A_bombysepticus	Bacillus_A_cereus	Bacillus_A_bombysepticus	Bacillus_A_bombysepticus	Bacillus_A_bombysepticus	Bacillus_A_cereus
Bacillus_A	Bacillus_A_bombysepticus	GCF_002215175.1	ASM221517v1	Bacillus cereus	Bacillus_A_bombysepticus	Bacillus_A_bombysepticus	Bacillus_A_bombysepticus	Bacillus_A_bombysepticus	Bacillus_A_paranthracis	Bacillus_A_sp018966865
Bacillus_A	Bacillus_A_bombysepticus	GCF_002222555.1	ASM222255v1	Bacillus thuringiensis	Bacillus_A_bombysepticus	Bacillus_A_bombysepticus	Bacillus_A_bombysepticus	Bacillus_A_bombysepticus	Bacillus_A_tropicus	Bacillus_A_sp018966865
Bacillus_A	Bacillus_A_bombysepticus	GCF_006349715.2	ASM634971v2	Bacillus cereus	Bacillus_A_bombysepticus	Bacillus_A_bombysepticus	Bacillus_A_mycoides	Bacillus_A_anthracis	Bacillus_A_anthracis	Bacillus_A_paranthracis
Bacillus_A	Bacillus_A_bombysepticus	GCF_006384875.1	ASM638487v1	Bacillus cereus	Bacillus_A_bombysepticus	Bacillus_A_bombysepticus	Bacillus_A_bombysepticus	Bacillus_A_bombysepticus	Bacillus_A_thuringiensis_N	Bacillus_A_thuringiensis
Bacillus_A	Bacillus_A_bombysepticus	GCF_008274905.1	ASM827490v1	Bacillus sp. JAS24-2	Bacillus_A_bombysepticus	Bacillus_A_thuringiensis_S	Bacillus_A_bombysepticus	Bacillus_A_bombysepticus	Bacillus_A_thuringiensis_S	Bacillus_A_sp018966865
Bacillus_A	Bacillus_A_bombysepticus	GCF_013267255.1	ASM1326725v1	Bacillus cereus	Bacillus_A_bombysepticus	Bacillus_A_tropicus	Bacillus_A_bombysepticus	Bacillus_A_bombysepticus	Bacillus_A_sp018966865	Bacillus_A_sp018966865
Bacillus_A	Bacillus_A_bombysepticus	GCF_013267275.1	ASM1326727v1	Bacillus cereus	Bacillus_A_bombysepticus	Bacillus_A_tropicus	Bacillus_A_bombysepticus	Bacillus_A_bombysepticus	Bacillus_A_tropicus	Bacillus_A_sp018966865
Bacillus_A	Bacillus_A_bombysepticus	GCF_020809105.1	ASM2080910v1	Bacillus thuringiensis	Bacillus_A_bombysepticus	Bacillus_A_bombysepticus	Bacillus_A_bombysepticus	Bacillus_A_cereus	Bacillus_A_thuringiensis_N	Bacillus_A_sp018966865
Bacillus_A	Bacillus_A_bombysepticus	GCF_020809125.1	ASM2080912v1	Bacillus thuringiensis	Bacillus_A_bombysepticus	Bacillus_A_bombysepticus	Bacillus_A_bombysepticus	Bacillus_A_bombysepticus	Bacillus_A_thuringiensis_N	Bacillus_A_anthracis
Bacillus_A	Bacillus_A_bombysepticus	GCF_020809145.1	ASM2080914v1	Bacillus thuringiensis	Bacillus_A_bombysepticus	Bacillus_A_bombysepticus	Bacillus_A_bombysepticus	Bacillus_A_bombysepticus	Bacillus_A_anthracis	Bacillus_A_sp018966865
Bacillus_A	Bacillus_A_bombysepticus	GCF_020809205.1	ASM2080920v1	Bacillus thuringiensis	Bacillus_A_bombysepticus	Bacillus_A_bombysepticus	Bacillus_A_bombysepticus	Bacillus_A_cereus	Bacillus_A_thuringiensis_N	Bacillus_A_sp018966865
Bacillus_A	Bacillus_A_bombysepticus	GCF_020809245.1	ASM2080924v1	Bacillus thuringiensis	Bacillus_A_bombysepticus	Bacillus_A_bombysepticus	Bacillus_A_bombysepticus	Bacillus_A_bombysepticus	Bacillus_A_bombysepticus	Bacillus_A_sp018966865
Bacillus_A	Bacillus_A_bombysepticus	GCF_021651035.1	ASM2165103v1	Bacillus thuringiensis	Bacillus_A_bombysepticus	Bacillus_A_bombysepticus	Bacillus_A_bombysepticus	Bacillus_A_bombysepticus	Bacillus_A_cereus	Bacillus_A_sp018966865
Bacillus_A	Bacillus_A_bombysepticus	GCF_022700995.1	ASM2270099v1	Bacillus cereus	Bacillus_A_bombysepticus	Bacillus_A_bombysepticus	Bacillus_A_bombysepticus	Bacillus_A_bombysepticus	Bacillus_A_anthracis	Bacillus_A_sp018966865
Bacillus_A	Bacillus_A_bombysepticus	GCF_023008425.1	ASM2300842v1	Bacillus cereus	Bacillus_A_bombysepticus	Bacillus_A_bombysepticus	Bacillus_A_bombysepticus	Bacillus_A_bombysepticus	Bacillus_A_albus	Bacillus_A_sp018966865
Bacillus_A	Bacillus_A_bombysepticus	GCF_023824075.1	ASM2382407v1	Bacillus bombysepticus	Bacillus_A_bombysepticus	Bacillus_A_bombysepticus	Bacillus_A_bombysepticus	Bacillus_A_bombysepticus	Bacillus_A_bombysepticus	Bacillus_A_sp018966865
Bacillus_A	Bacillus_A_bombysepticus	GCF_023921665.1	ASM2392166v1	Bacillus thuringiensis	Bacillus_A_bombysepticus	Bacillus_A_bombysepticus	Bacillus_A_bombysepticus	Bacillus_A_bombysepticus	Bacillus_A_anthracis	Bacillus_A_sp018966865
Bacillus_A	Bacillus_A_cereus	GCF_000007825.1	ASM782v1	Bacillus cereus ATCC 14579	Bacillus_A_cereus	Bacillus_A_cereus	Bacillus_A_bombysepticus	Bacillus_A_cereus	Bacillus_A_cereus	Bacillus_A_cereus
Bacillus_A	Bacillus_A_cereus	GCF_000021205.1	ASM2120v1	Bacillus cereus B4264	Bacillus_A_cereus	Bacillus_A_bombysepticus	Bacillus_A_bombysepticus	Bacillus_A_cereus	Bacillus_A_cereus	Bacillus_A_sp018966865
Bacillus_A	Bacillus_A_cereus	GCF_000092165.1	ASM9216v1	Bacillus thuringiensis BMB171	Bacillus_A_cereus	Bacillus_A_cereus	Bacillus_A_bombysepticus	Bacillus_A_cereus	Bacillus_A_cereus	Bacillus_A_sp018966865
Bacillus_A	Bacillus_A_cereus	GCF_000978375.1	ASM97837v1	Bacillus cereus	Bacillus_A_cereus	Bacillus_A_cereus	Bacillus_A_cereus	Bacillus_A_cereus	Bacillus_A_cereus	Bacillus_A_cereus
Bacillus_A	Bacillus_A_cereus	GCF_001518875.1	ASM151887v1	Bacillus cereus	Bacillus_A_cereus	Bacillus_A_bombysepticus	Bacillus_A_bombysepticus	Bacillus_A_cereus	Bacillus_A_thuringiensis_K	Bacillus_A_sp018966865
Bacillus_A	Bacillus_A_cereus	GCF_001548175.1	ASM154817v1	Bacillus thuringiensis serovar tolworthi	Bacillus_A_cereus	Bacillus_A_cereus	Bacillus_A_bombysepticus	Bacillus_A_cereus	Bacillus_A_cereus	Bacillus_A_sp018966865
Bacillus_A	Bacillus_A_cereus	GCF_001635995.1	ASM163599v1	Bacillus cereus	Bacillus_A_cereus	Bacillus_A_cereus	Bacillus_A_anthracis	Bacillus_A_cereus	Bacillus_A_toyonensis	Bacillus_A_anthracis
Bacillus_A	Bacillus_A_cereus	GCF_001721145.1	ASM172114v1	Bacillus cereus	Bacillus_A_cereus	Bacillus_A_cereus	Bacillus_A_bombysepticus	Bacillus_A_cereus	Bacillus_A_cereus	Bacillus_A_sp018966865
Bacillus_A	Bacillus_A_cereus	GCF_002000005.1	ASM200000v1	Bacillus cereus	Bacillus_A_cereus	Bacillus_A_bombysepticus	Bacillus_A_anthracis	Bacillus_A_cereus	Bacillus_A_thuringiensis_K	Bacillus_A_tropicus
Bacillus_A	Bacillus_A_cereus	GCF_002173755.1	ASM217375v1	Bacillus thuringiensis	Bacillus_A_cereus	Bacillus_A_cereus	Bacillus_A_cereus	Bacillus_A_cereus	Bacillus_A_cereus	Bacillus_A_cereus
Bacillus_A	Bacillus_A_cereus	GCF_002214705.1	ASM221470v1	Bacillus cereus	Bacillus_A_cereus	Bacillus_A_cereus	Bacillus_A_cereus	Bacillus_A_cereus	Bacillus_A_thuringiensis_K	Bacillus_A_sp018966865
Bacillus_A	Bacillus_A_cereus	GCF_002214765.1	ASM221476v1	Bacillus cereus	Bacillus_A_cereus	Bacillus_A_bombysepticus	Bacillus_A_bombysepticus	Bacillus_A_cereus	Bacillus_A_thuringiensis	Bacillus_A_sp018966865
Bacillus_A	Bacillus_A_cereus	GCF_002216125.1	ASM221612v1	Bacillus cereus	Bacillus_A_cereus	Bacillus_A_cereus	Bacillus_A_bombysepticus	Bacillus_A_cereus	Bacillus_A_cereus	Bacillus_A_bombysepticus
Bacillus_A	Bacillus_A_cereus	GCF_002224345.1	ASM222434v1	Bacillus cereus C1L	Bacillus_A_cereus	Bacillus_A_cereus	Bacillus_A_cereus	Bacillus_A_cereus	Bacillus_A_cereus	Bacillus_A_cereus
Bacillus_A	Bacillus_A_cereus	GCF_003020845.1	ASM302084v1	Bacillus cereus	Bacillus_A_cereus	Bacillus_A_thuringiensis_S	Bacillus_A_bombysepticus	Bacillus_A_cereus	Bacillus_A_tropicus	Bacillus_A_sp018966865
[truncated: 17,881 more rows]
