# Supplementary material for: rRNA operon improves species-level classification of bacteria and microbial community analysis compared to 16S rRNA
Source: Microbiol Spectr. 2024 Oct 4;12(11):e00931-24. doi: 10.1128/spectrum.00931-24 (PMC11537084; doi:10.1128/spectrum.00931-24)
Supplement: Table S2 — The accuracy, precision, and sensitivity measured using different methods and regions per genus. [file spectrum.00931-24-s0002.xlsx]

## Sheet: Supplementary_Table_S2
Supplementary Table S2. The accuracy, precision, and sensitivity measured using different methods and regions per genus.
Genus	Accuracy_BLAST_rRNAoperon	Accuracy_BLAST_16SrRNA	Accuracy_BLAST_16SV3V4	Precision_BLAST_rRNAoperon	Precision_BLAST_16SrRNA	Precision_BLAST_16SV3V4	Sensitivity_BLAST_rRNAoperon	Sensitivity_BLAST_16SrRNA	Sensitivity_BLAST_16SV3V4	Accuracy_Kmer_rRNAoperon	Accuracy_Kmer_16SrRNA	Accuracy_Kmer_16SV3V4	Precision_Kmer_rRNAoperon	Precision_Kmer_16SrRNA	Precision_Kmer_16SV3V4	Sensitivity_Kmer_rRNAoperon	Sensitivity_Kmer_16SrRNA	Sensitivity_Kmer_16SV3V4
Acinetobacter	1	0.997001	0.922039	1	0.988701	0.880644	1	0.991525	0.904453	1	0.988006	0.869565	1	0.896691	0.862514	1	0.927468	0.88586
Aeromonas	1	0.901099	0.346154	1	0.889587	0.603214	1	0.874746	0.531371	1	0.791209	0.379121	1	0.771674	0.614605	1	0.805065	0.613905
Akkermansia	1	1	1	1	1	1	1	1	1	1	1	1	1	1	1	1	1	1
Bacillus	1	0.960584	0.305109	1	0.815584	0.504011	1	0.888185	0.459279	1	0.951825	0.829197	1	0.849183	0.403352	1	0.844028	0.33972
Bacillus_A	1	0.790698	0.235142	1	0.769211	0.209471	1	0.627845	0.177485	0.979328	0.599483	0.180879	0.984077	0.51429	0.205904	0.992926	0.616389	0.162664
Bacteroides	1	1	0.97	1	1	0.940909	1	1	0.94697	1	0.99	0.94	1	0.996503	0.963904	1	0.993506	0.961039
Bartonella	1	0.981132	0.830189	1	0.888889	0.605263	1	0.888889	0.62406	1	1	0.830189	1	1	0.606481	1	1	0.662698
Bifidobacterium	1	0.907563	0.848739	1	0.989796	0.877701	1	0.967262	0.86756	1	0.894958	0.697479	1	0.980647	0.792236	1	0.982927	0.835065
Bordetella	1	1	0.995012	1	1	0.990476	1	1	0.999057	1	0.991272	0.997506	1	0.883132	0.966431	1	0.9667	0.988215
Bradyrhizobium	1	0.805825	0.300971	1	0.683974	0.160642	1	0.75641	0.233974	1	0.708738	0.194175	1	0.611081	0.161558	1	0.701282	0.233974
Brucella	1	1	1	1	1	1	1	1	1	1	1	1	1	1	1	1	1	1
Burkholderia	0.997487	0.934673	0.831658	0.986842	0.821414	0.635686	0.994737	0.851663	0.631674	0.994975	0.871859	0.829146	0.940789	0.74861	0.592537	0.947368	0.751599	0.621837
Campylobacter_D	1	0.859649	0.798246	1	0.874591	0.409492	1	0.874268	0.53222	1	0.754386	0.248538	1	0.848912	0.374601	1	0.876702	0.473635
Chlamydia	0.984375	0.984375	0.96875	0.993266	0.993266	0.888889	0.971014	0.971014	0.964142	0.992188	0.976562	0.734375	0.986111	0.979308	0.80117	0.996564	0.91323	0.768471
Chlamydophila	1	1	1	1	1	1	1	1	1	1	1	1	1	1	1	1	1	1
Chryseobacterium	1	1	0.892857	1	1	0.86048	1	1	0.888889	1	1	0.767857	1	1	0.785606	1	1	0.833333
Citrobacter	1	0.886525	0.687943	1	0.957287	0.784729	1	0.911663	0.671872	1	0.815603	0.439716	1	0.88105	0.492192	1	0.921559	0.501667
Clostridioides	1	1	1	1	1	1	1	1	1	1	1	1	1	1	1	1	1	1
Clostridium_F	1	0.978723	0.680851	1	0.933333	0.403509	1	0.916667	0.57265	1	0.93617	0.851064	1	0.857143	0.615942	1	0.75	0.416667
Corynebacterium	1	0.994505	0.645604	1	0.995313	0.865472	1	0.991319	0.905482	1	0.978022	0.898352	1	0.972917	0.857145	1	0.982456	0.882523
Dickeya	1	1	0.90566	1	1	0.888889	1	1	0.94321	1	1	0.867925	1	1	0.712013	1	1	0.7
Elizabethkingia	1	1	0.952381	1	1	0.708333	1	1	0.833333	1	1	0.984127	1	1	0.791667	1	1	0.833333
Enterobacter	1	0.9175	0.33	1	0.827629	0.378045	1	0.896627	0.307499	1	0.795	0.4	1	0.742467	0.468089	1	0.754687	0.386294
Enterococcus	1	1	1	1	1	1	1	1	1	1	1	1	1	1	1	1	1	1
Enterococcus_B	1	0.775862	0.124138	1	0.617503	0.219697	1	0.712161	0.253708	1	0.948276	0.062069	1	0.731979	0.370034	1	0.735191	0.328856
Escherichia	1	0.985793	0.969219	1	0.955813	0.423073	1	0.875589	0.386236	1	0.929755	0.345699	1	0.63971	0.3135	1	0.861737	0.388615
Flavobacterium	1	1	0.991597	1	1	0.978836	1	1	0.984127	1	1	0.983193	1	1	0.973545	1	1	0.984127
Francisella	1	1	0.990196	1	1	0.988095	1	1	0.996528	1	0.980392	0.990196	1	0.958333	0.996667	1	0.996914	0.986111
Haemophilus	0.960396	0.831683	0.376238	0.950321	0.902244	0.625906	0.991667	0.964583	0.73125	0.960396	0.920792	0.752475	0.980063	0.952419	0.689286	0.947917	0.915625	0.6125
Helicobacter	1	1	1	1	1	1	1	1	1	1	0	1	1	0	1	1	0	1
Klebsiella	1	0.968025	0.928527	1	0.964063	0.846031	1	0.910674	0.774021	1	0.852038	0.361755	1	0.75494	0.751657	1	0.888288	0.823862
Lacticaseibacillus	1	1	0.481481	1	1	0.38539	1	1	0.429136	1	1	0.925926	1	1	0.378462	1	1	0.39661
Lactiplantibacillus	1	0.984925	0.954774	1	0.996825	0.691753	1	0.892857	0.507143	1	0.864322	0.21608	1	0.782078	0.498558	1	0.867051	0.446928
Lactobacillus	1	1	0.938776	1	1	0.9175	1	1	0.902083	1	0.993197	0.782313	1	0.992857	0.807321	1	0.995	0.856154
Lactococcus	1	1	0.3375	1	1	0.516243	1	1	0.666667	1	0.9375	0.7125	1	0.957265	0.651029	1	0.907407	0.682332
Legionella	1	0.958678	0.950413	1	0.983278	0.903846	1	0.935897	0.923077	1	0.900826	0.85124	1	0.948718	0.939598	1	0.948718	0.91453
Leuconostoc	1	1	0.545455	1	1	0.707071	1	1	0.818182	1	0.981818	0.927273	1	0.996364	0.853535	1	0.969697	0.863636
Limosilactobacillus	1	1	0.948052	1	1	0.944444	1	1	0.928182	1	1	0.74026	1	1	0.833333	1	1	0.84
Listeria	0.99654	0.733564	0.0380623	0.994652	0.923565	0.398401	0.999181	0.938938	0.293431	0.986159	0.619377	0.0519031	0.996985	0.855765	0.323007	0.991986	0.826149	0.290268
Mannheimia	1	1	0.991228	1	1	0.75	1	1	0.833333	1	1	0.991228	1	1	0.75	1	1	0.833333
Mesorhizobium	1	0.740741	0.333333	1	0.743243	0.263288	1	0.801802	0.36036	1	0.833333	0.333333	1	0.705598	0.246027	1	0.783784	0.345946
Microbacterium	1	0.935484	0.741935	1	0.913399	0.676471	1	0.941176	0.764706	1	0.903226	0.774194	1	0.905229	0.705882	1	0.921569	0.784314
Mycobacterium	1	0.985646	0.275917	1	0.966422	0.667753	1	0.970407	0.725262	1	0.953748	0.6874	1	0.922214	0.649676	1	0.958999	0.722037
Mycoplasma	1	1	0.953125	1	1	0.860385	1	1	0.847222	1	1	0.765625	1	1	0.861413	1	1	0.921875
Mycoplasmoides	1	1	1	1	1	1	1	1	1	1	1	1	1	1	1	1	1	1
Mycoplasmopsis	1	1	1	1	1	1	1	1	1	1	1	1	1	1	1	1	1	1
Neisseria	1	1	0.9875	1	1	0.92121	1	1	0.940923	1	0.995833	0.683333	1	0.999749	0.910114	1	0.999637	0.914306
Paenibacillus	1	1	0.6375	1	1	0.634168	1	1	0.716327	1	1	0.6875	1	1	0.675397	1	1	0.72585
Pantoea	1	1	0.941176	1	1	0.822222	1	1	0.877778	1	1	0.901961	1	1	0.891975	1	1	0.916667
Pasteurella	1	1	1	1	1	1	1	1	1	1	1	1	1	1	1	1	1	1
Pectobacterium	1	1	0.616279	1	1	0.592195	1	1	0.584127	1	1	0.395349	1	1	0.510995	1	1	0.484854
Pediococcus	1	0.948276	0.62069	1	0.875	0.799242	1	0.98	0.853333	1	0.982759	0.982759	1	0.826923	0.826923	1	0.833333	0.833333
Piscirickettsia	1	1	1	1	1	1	1	1	1	1	1	1	1	1	1	1	1	1
Prevotella	1	1	0.914286	1	1	0.971429	1	1	0.971429	1	1	0.985714	1	1	0.9625	1	1	0.966667
Proteus	1	0.990909	0.845455	1	0.966667	0.407143	1	0.95	0.509091	1	0.981818	0.872727	1	0.965517	0.393182	1	0.940909	0.527273
Pseudoalteromonas	1	0.915254	0.423729	1	0.912255	0.353021	1	0.921569	0.428571	1	0.881356	0.423729	1	0.828571	0.358718	1	0.852381	0.446078
Pseudomonas	1	0.634454	0.128151	1	0.875858	0.257262	1	0.890728	0.248377	0.997899	0.981092	0.964286	0.982143	0.717123	0.26921	0.999726	0.749453	0.274726
Pseudomonas_E	0.991568	0.838111	0.456998	0.998792	0.855182	0.385747	0.999164	0.874479	0.459991	0.993255	0.767285	0.379427	0.997826	0.722311	0.380413	0.999164	0.774436	0.455983
Rhizobium	1	0.645833	0.114583	1	0.629791	0.188106	1	0.666125	0.203252	1	0.614583	0.114583	1	0.554144	0.175915	1	0.575068	0.203252
Rhodococcus	1	0.825688	0.669725	1	0.846495	0.628912	1	0.880218	0.689171	1	0.743119	0.605505	1	0.819337	0.704137	1	0.849494	0.775479
Salmonella	1	0.998271	0.268799	1	0.975	0.501804	1	0.999554	0.521613	1	0.992221	0.980121	1	0.948667	0.745188	1	0.915998	0.513666
Sarcina	1	1	1	1	1	1	1	1	1	1	1	1	1	1	1	1	1	1
Serratia	1	0.5	0.219697	1	0.726728	0.384022	1	0.747658	0.413959	1	0.401515	0.136364	1	0.529571	0.531667	1	0.50853	0.423069
Shewanella	1	0.962963	0.712963	1	0.918239	0.792558	1	0.937107	0.833932	1	0.972222	0.805556	1	0.933962	0.722956	1	0.955975	0.790452
Staphylococcus	1	0.975954	0.372305	1	0.963178	0.646217	1	0.970658	0.641235	0.999171	0.898839	0.337479	0.994565	0.90469	0.615898	0.998024	0.942741	0.674501
Stenotrophomonas	1	0.924242	0.681818	1	0.862319	0.60806	1	0.891304	0.675362	1	0.909091	0.545455	1	0.891304	0.571825	1	0.91087	0.595833
Streptococcus	1	0.986316	0.888421	1	0.961425	0.491584	1	0.963664	0.560117	1	0.973684	0.694737	1	0.953405	0.552841	1	0.967311	0.587178
Streptomyces	1	0.963687	0.360335	1	0.956671	0.338234	1	0.964715	0.406719	1	0.932961	0.413408	1	0.907533	0.325077	1	0.931557	0.408878
Vibrio	1	0.970874	0.667476	1	0.967712	0.741173	1	0.972228	0.714257	1	0.924757	0.633495	1	0.935328	0.80189	1	0.9525	0.78573
Xanthomonas	1	0.575563	0.279743	1	0.553482	0.230997	1	0.633375	0.272221	1	0.588424	0.26045	1	0.444632	0.350528	1	0.530203	0.355784
Xylella	1	1	1	1	1	1	1	1	1	1	1	1	1	1	1	1	1	1
Yersinia	1	0.993007	0.391608	1	0.929688	0.564811	1	0.9375	0.594494	1	0.965035	0.839161	1	0.91875	0.48364	1	0.963542	0.574405
